# Supplementary material for: 2-[4-(Chloro­meth­yl)phen­oxy]-4,6-dimeth­oxy­pyrimidine
Source: Acta Crystallogr Sect E Struct Rep Online. 2012 Jun 16;68(Pt 7):o2109. doi: 10.1107/S1600536812026220 (PMC3393921; doi:10.1107/S1600536812026220)
Supplement: Supplementary file 2 [file e-68-o2109-Isup2.hkl]

# 
# h,k,l, Fc-squared, Fo-squared, sigma(Fo-squared) and status flag 
# 
data_I
_shelx_title ' 1                     P21/c' 
_shelx_refln_list_code          4 
_shelx_F_calc_maximum      174.97 
_exptl_crystal_F_000       584.00 
_reflns_d_resolution_high  0.8409 
 
loop_ 
 _symmetry_equiv_pos_as_xyz 
 'x, y, z' 
 '-x, y+1/2, -z+1/2' 
 '-x, -y, -z' 
 'x, -y-1/2, z-1/2' 
 
_cell_length_a     8.3998 
_cell_length_b    23.1450 
_cell_length_c     7.7967 
_cell_angle_alpha  90.000 
_cell_angle_beta  117.280 
_cell_angle_gamma  90.000 
 
_shelx_F_squared_multiplier     1.000 
 
loop_ 
 _refln_index_h 
 _refln_index_k 
 _refln_index_l 
 _refln_F_squared_calc 
 _refln_F_squared_meas 
 _refln_F_squared_sigma 
 _refln_observed_status 
   2   0   0     3776.35     3533.09     51.02 o 
   3   0   0      427.58      407.49      6.77 o 
   4   0   0     5308.02     5855.70    130.22 o 
   5   0   0        3.87        7.96      1.44 o 
   6   0   0      393.63      388.59     11.60 o 
   7   0   0      536.01      499.03     15.58 o 
   8   0   0       37.37       45.63      3.55 o 
   2   1   0     3193.43     3110.01     35.40 o 
   3   1   0      504.59      499.52      6.11 o 
   4   1   0      320.56      273.27      4.93 o 
   5   1   0      138.14      131.84      3.11 o 
   6   1   0        8.17       15.05      1.25 o 
   7   1   0      112.23      112.97      3.97 o 
   8   1   0      122.23      115.79      4.13 o 
   1   2   0     1378.29     1329.41     13.24 o 
   2   2   0       15.17       15.76      0.90 o 
   3   2   0      690.53      751.12      9.20 o 
   4   2   0      286.81      296.20      4.51 o 
   5   2   0       14.13       15.70      1.25 o 
   6   2   0      364.68      350.70      7.30 o 
   7   2   0        0.38        4.33      1.32 o 
   8   2   0       24.07       26.29      2.16 o 
   1   3   0     1464.60     1415.01     18.68 o 
   2   3   0       80.79       86.17      1.23 o 
   3   3   0      554.40      592.65     15.04 o 
   4   3   0       51.79       48.68      1.31 o 
   5   3   0       62.33       74.30      1.95 o 
   6   3   0       14.57       19.97      1.61 o 
   7   3   0        0.71        1.07      0.82 o 
   8   3   0       14.65       15.91      2.11 o 
   0   4   0     1928.71     1969.22     21.55 o 
   1   4   0      409.43      375.66      2.90 o 
   2   4   0     1462.00     1361.67     16.20 o 
   3   4   0      141.18      149.01      2.22 o 
   4   4   0      211.57      210.20      3.51 o 
   5   4   0      133.09      150.22      3.22 o 
   6   4   0        0.74        3.32      0.80 o 
   7   4   0      140.73      134.14      4.20 o 
   8   4   0        8.49       13.13      1.53 o 
   1   5   0      601.17      539.15      6.59 o 
   2   5   0      883.44      881.47     10.03 o 
   3   5   0     1182.07     1263.96     16.81 o 
   4   5   0        5.20        4.78      0.61 o 
   5   5   0      327.57      300.11      5.73 o 
   6   5   0       84.29       85.06      2.87 o 
   7   5   0       21.11       21.80      1.78 o 
   8   5   0       19.93       25.04      2.09 o 
   0   6   0     7742.32     7230.46    170.69 o 
   1   6   0     8512.67     7810.78     79.27 o 
   2   6   0      121.75      127.34      2.45 o 
   3   6   0      181.40      206.79      3.51 o 
   4   6   0        5.25        8.17      0.74 o 
   5   6   0      102.19       97.11      2.62 o 
   6   6   0      284.38      294.65      6.87 o 
   7   6   0       99.40       96.46      3.42 o 
   8   6   0       25.38       26.98      2.57 o 
   1   7   0     1545.52     1514.39     26.49 o 
   2   7   0        5.65        3.23      0.77 o 
   3   7   0     2159.45     2092.72     29.93 o 
   4   7   0       86.72       84.68      2.22 o 
   5   7   0      232.10      228.75      5.02 o 
   6   7   0       40.18       39.65      1.75 o 
   7   7   0       32.12       25.27      2.02 o 
   8   7   0        6.25        6.96      1.74 o 
   0   8   0        5.90        8.13      1.29 o 
   1   8   0      292.60      258.37      5.79 o 
   2   8   0      910.10      958.54     12.67 o 
   3   8   0       31.86       33.04      1.36 o 
   4   8   0        1.12       -0.03      0.50 o 
   5   8   0      187.35      174.88      4.24 o 
   6   8   0        1.57        0.28      0.89 o 
   7   8   0       25.83       26.30      1.99 o 
   8   8   0        7.70        8.87      1.60 o 
   1   9   0        1.70       10.78      1.29 o 
   2   9   0     1695.77     1953.49     35.18 o 
   3   9   0      134.88      149.25      2.99 o 
   4   9   0       25.57       28.85      1.28 o 
   5   9   0      456.26      461.05     10.70 o 
   6   9   0       98.03       91.95      3.33 o 
   7   9   0        7.30       10.37      1.31 o 
   8   9   0        6.69        9.26      3.12 o 
   0  10   0      101.91       77.06      3.25 o 
   1  10   0       54.48       47.42      1.83 o 
   2  10   0      567.27      611.83     28.13 o 
   3  10   0        0.67       10.42      1.76 o 
   4  10   0        7.48        9.38      1.04 o 
   5  10   0      257.83      248.14      5.77 o 
   6  10   0       91.38       76.14      2.91 o 
   7  10   0       21.10       23.94      1.95 o 
   8  10   0        0.14        1.02      1.99 o 
   1  11   0      870.91      915.79     16.71 o 
   2  11   0      828.69      901.24     18.34 o 
   3  11   0       67.90       64.62      2.11 o 
   4  11   0       24.44       29.89      1.54 o 
   5  11   0      599.16      562.86     14.33 o 
   6  11   0      367.81      344.18      8.54 o 
   7  11   0       19.63       21.57      1.97 o 
   8  11   0        4.75        9.87      2.37 o 
   0  12   0      512.43      564.08     20.36 o 
   1  12   0     1239.88     1354.25     31.00 o 
   2  12   0     1766.56     1957.61     40.40 o 
   3  12   0       33.00       32.60      1.34 o 
   4  12   0       42.16       42.51      1.84 o 
   5  12   0       24.15       26.67      2.03 o 
   6  12   0      214.92      197.53      6.37 o 
   7  12   0       44.48       43.66      2.78 o 
   1  13   0      245.99      257.92     13.88 o 
   2  13   0       34.05       40.35     10.58 o 
   3  13   0      331.88      359.79      9.47 o 
   4  13   0      308.72      311.13      8.19 o 
   5  13   0       15.90       17.22      1.80 o 
   6  13   0        2.53        7.96      3.77 o 
   7  13   0        9.44        9.35      1.63 o 
   0  14   0       43.82       51.80      4.78 o 
   1  14   0     1530.13     1627.23     26.88 o 
   2  14   0        0.82        4.28      1.01 o 
   3  14   0        0.28        0.43      0.97 o 
   4  14   0      179.34      172.25      5.66 o 
   5  14   0       92.45       92.96      3.99 o 
   6  14   0      343.45      335.08     10.92 o 
   7  14   0        7.46        6.43      1.79 o 
   1  15   0       26.01      104.62     23.59 o 
   2  15   0       24.36       21.09      2.35 o 
   3  15   0       62.85       57.83      3.13 o 
   4  15   0       97.69       96.33      3.95 o 
   5  15   0      105.48      103.62      4.58 o 
   6  15   0        9.22       16.50      3.55 o 
   7  15   0        1.82        1.31      1.59 o 
   0  16   0       20.54       10.42      2.27 o 
   1  16   0      102.05      103.40      3.64 o 
   2  16   0        3.44        5.54      1.51 o 
   3  16   0        7.55        6.23      1.33 o 
   4  16   0       76.22       81.24      3.98 o 
   5  16   0       37.58       44.11      3.31 o 
   6  16   0        0.00        0.37      1.05 o 
   7  16   0        2.07        0.76      1.69 o 
   1  17   0      290.28      307.67      9.73 o 
   2  17   0       18.50       25.82      3.04 o 
   3  17   0       66.94       64.84      3.54 o 
   4  17   0       67.31       77.57      4.11 o 
   5  17   0       47.13       42.12      3.07 o 
   6  17   0        0.03        3.87      1.78 o 
   0  18   0        6.56        9.76      1.81 o 
   1  18   0      172.95      206.39     11.21 o 
   2  18   0        0.05       -0.56      1.17 o 
   3  18   0        0.47       -0.92      1.40 o 
   4  18   0       10.22       10.82      2.03 o 
   5  18   0        7.65       10.55      2.27 o 
   6  18   0       43.46       46.72      4.23 o 
   1  19   0        0.74       12.25      3.90 o 
   2  19   0      114.87      128.81      5.89 o 
   3  19   0        4.38        7.65      1.75 o 
   4  19   0      191.98      202.32      8.33 o 
   5  19   0       25.68       24.18      2.75 o 
   6  19   0        8.69        9.03      2.32 o 
   0  20   0     1729.02     1417.05    185.46 o 
   1  20   0      162.69      170.51      6.47 o 
   2  20   0       40.54       42.06      4.15 o 
   3  20   0       54.82       55.61      4.46 o 
   4  20   0       86.68       92.41      5.82 o 
   5  20   0        0.36        0.32      1.21 o 
   6  20   0       12.81       21.81      4.62 o 
   1  21   0       44.23       55.25      3.91 o 
   2  21   0       11.25       10.46      1.87 o 
   3  21   0        0.21        0.19      1.01 o 
   4  21   0       76.76       65.80      4.96 o 
   5  21   0       17.76       20.38      3.23 o 
   0  22   0      252.36      256.78     17.30 o 
   1  22   0      122.37      119.19      5.45 o 
   2  22   0       19.74       22.15      3.91 o 
   3  22   0        8.18       12.99      2.10 o 
   4  22   0       87.72       81.90      5.28 o 
   5  22   0        3.42        1.57      2.06 o 
   1  23   0       79.59       71.43      4.13 o 
   2  23   0        1.88        0.90      1.40 o 
   3  23   0       18.39       13.16      2.12 o 
   4  23   0       27.59       32.99      3.83 o 
   0  24   0       14.95       11.73      4.02 o 
   1  24   0       97.93       98.41      9.99 o 
   2  24   0       14.41       20.05      2.62 o 
   3  24   0       19.86       21.62      2.96 o 
   4  24   0        2.24        5.03      2.73 o 
   1  25   0       36.09       30.79      4.62 o 
   2  25   0        3.47        2.33      1.52 o 
   3  25   0        0.91        1.05      1.99 o 
   0  26   0       23.43       23.92      6.88 o 
   1  26   0       48.39       47.57      6.08 o 
   2  26   0       69.82       65.39      6.90 o 
   1  27   0       24.84       24.23      5.07 o 
  -9   1   1        4.13        7.22      1.50 o 
  -8   1   1       54.40       32.15      1.94 o 
  -7   1   1        0.58        3.65      1.00 o 
  -6   1   1        1.26        4.06      1.63 o 
  -5   1   1      123.82      127.36      2.73 o 
  -4   1   1     2045.10     2127.93     32.09 o 
  -3   1   1      169.81      208.29      2.80 o 
  -2   1   1      401.25      435.85      7.93 o 
  -1   1   1     2617.26     2548.86     58.80 o 
   0   1   1      520.67      518.82      4.83 o 
   1   1   1       63.12       70.16      1.70 o 
   2   1   1       24.56       16.51      0.64 o 
   3   1   1     1358.59     1481.64     22.09 o 
   4   1   1       56.47       50.95      1.32 o 
   5   1   1      585.81      560.25     10.19 o 
   6   1   1       36.27       36.13      1.82 o 
   7   1   1       35.11       29.74      2.62 o 
   8   1   1       17.84       13.83      2.16 o 
  -9   2   1       28.36       29.97      2.10 o 
  -8   2   1        0.63        2.37      1.08 o 
  -7   2   1       20.56       27.74      1.58 o 
  -6   2   1       31.79       42.01      1.83 o 
  -5   2   1      302.64      298.52      5.09 o 
  -4   2   1     2173.06     2260.69     31.58 o 
  -3   2   1     1747.68     1712.80     19.60 o 
  -2   2   1     2475.14     2373.18     23.50 o 
  -1   2   1     2798.85     2575.49     22.64 o 
   0   2   1     1138.93      989.36     12.24 o 
   1   2   1      480.17      506.00     13.37 o 
   2   2   1      495.45      571.54      8.86 o 
   3   2   1      294.38      264.89      4.72 o 
   4   2   1      236.38      202.84      3.67 o 
   5   2   1      121.08      120.61      3.55 o 
   6   2   1       77.15       60.27      2.42 o 
   7   2   1        6.53        2.74      1.05 o 
   8   2   1       21.46       26.87      2.93 o 
  -9   3   1       44.75       44.34      2.98 o 
  -8   3   1       28.52       38.79      2.28 o 
  -7   3   1      343.32      321.42      7.13 o 
  -6   3   1      575.04      573.90     10.98 o 
  -5   3   1      213.13      202.18      3.78 o 
  -4   3   1     2264.79     2311.66     31.63 o 
  -3   3   1      517.91      607.36      6.91 o 
  -2   3   1       52.05       60.57      1.32 o 
  -1   3   1      960.14      882.45     19.47 o 
   0   3   1     1400.31     1473.06     17.15 o 
   1   3   1      211.37      175.88      2.92 o 
   2   3   1      954.39      873.28     10.15 o 
   3   3   1      955.02     1064.70     14.42 o 
   4   3   1      580.11      639.18     10.37 o 
   5   3   1     1059.09     1052.58     19.41 o 
   6   3   1       50.67       49.95      2.16 o 
   7   3   1       15.81       17.72      1.75 o 
   8   3   1       29.87       33.65      3.63 o 
  -9   4   1       17.06       16.02      1.81 o 
  -8   4   1       26.86       22.27      1.72 o 
  -7   4   1      137.35      133.62      4.21 o 
  -6   4   1       80.90       92.68      2.45 o 
  -5   4   1     1274.77     1346.98     21.46 o 
  -4   4   1        9.21        5.60      0.53 o 
  -3   4   1     1184.61     1119.34     13.58 o 
  -2   4   1      479.31      387.66      8.57 o 
  -1   4   1     6891.85     6173.71     51.88 o 
   0   4   1    17300.87    16920.84    279.88 o 
   1   4   1      383.90      393.09      4.61 o 
   2   4   1     2819.42     2897.14     37.31 o 
   3   4   1      163.77      133.93      2.59 o 
   4   4   1     1011.14     1050.01     19.83 o 
   5   4   1       64.47       62.11      2.22 o 
   6   4   1        3.99        5.14      1.08 o 
   7   4   1       90.78       83.45      3.75 o 
   8   4   1       62.53       67.76      4.65 o 
  -9   5   1        9.13       11.29      1.78 o 
  -8   5   1       79.00       89.59      3.68 o 
  -7   5   1       89.07       84.68      3.23 o 
  -6   5   1        8.97        6.08      0.89 o 
  -5   5   1       70.75       55.31      1.84 o 
  -4   5   1      278.10      294.84      4.76 o 
  -3   5   1       22.45       23.24      0.72 o 
  -2   5   1      655.04      575.87      5.30 o 
  -1   5   1    13516.24    12210.43    170.47 o 
   0   5   1       77.92       76.79      1.45 o 
   1   5   1       34.99       35.55      1.00 o 
   2   5   1       65.79       64.15      1.47 o 
   3   5   1      766.25      749.30     10.91 o 
   4   5   1      230.31      233.27      4.67 o 
   5   5   1      210.36      201.46      4.71 o 
   6   5   1      174.31      161.08      4.67 o 
   7   5   1       78.39       70.07      3.50 o 
   8   5   1        0.21        1.81      1.55 o 
  -9   6   1        8.61        6.67      1.72 o 
  -8   6   1        0.24        0.68      0.90 o 
  -7   6   1       76.55       65.35      2.73 o 
  -6   6   1      288.58      276.65      6.01 o 
  -5   6   1      122.75      129.73      2.95 o 
  -4   6   1        4.88        3.64      0.54 o 
  -3   6   1       46.03       32.31      0.75 o 
  -2   6   1      489.86      471.57     15.59 o 
  -1   6   1      741.90      750.27     10.95 o 
   0   6   1      604.60      570.32      7.12 o 
   1   6   1     1785.23     1825.25     24.03 o 
   2   6   1       10.77        6.82      0.71 o 
   3   6   1       61.44       83.87      2.00 o 
   4   6   1       51.46       50.18      1.67 o 
   5   6   1     1335.36     1261.01     23.69 o 
   6   6   1      142.07      133.53      4.43 o 
   7   6   1        1.40        5.88      2.54 o 
   8   6   1        3.32        2.38      1.62 o 
  -9   7   1       17.46       18.36      3.46 o 
  -8   7   1        8.95       10.76      1.74 o 
  -7   7   1      119.90       98.17      3.33 o 
  -6   7   1      296.72      307.75      6.61 o 
  -5   7   1       98.82       91.76      2.89 o 
  -4   7   1       50.34       54.33      1.63 o 
  -3   7   1      490.36      538.12      6.33 o 
  -2   7   1       21.30       15.38      0.80 o 
  -1   7   1      242.70      271.11     11.47 o 
   0   7   1      282.56      314.36      4.26 o 
   1   7   1      295.35      340.35      5.09 o 
   2   7   1      104.58      105.52      2.13 o 
   3   7   1       42.72       47.20      1.71 o 
   4   7   1        0.05        6.19      1.79 o 
   5   7   1       38.66       41.01      2.42 o 
   6   7   1       21.95       29.18      1.72 o 
   7   7   1        1.14        0.85      1.03 o 
   8   7   1        4.67        3.45      1.72 o 
  -8   8   1       14.18       11.45      1.39 o 
  -7   8   1       26.61       29.61      1.80 o 
  -6   8   1       17.63       20.64      2.04 o 
  -5   8   1      156.76      180.47      3.64 o 
  -4   8   1      106.84      107.94      2.07 o 
  -3   8   1      124.07      102.99      1.68 o 
  -2   8   1        1.60        0.25      0.56 o 
  -1   8   1      231.06      182.48      3.97 o 
   0   8   1     1709.44     1876.51     25.65 o 
   1   8   1       88.16      110.50      2.27 o 
   2   8   1     2561.26     2751.03     43.45 o 
   3   8   1      483.69      478.37      8.26 o 
   4   8   1      390.78      396.56      7.89 o 
   5   8   1        7.81       18.58      3.45 o 
   6   8   1      469.24      422.73      9.99 o 
   7   8   1       10.66       16.17      2.06 o 
  -8   9   1       49.44       52.65      4.07 o 
  -7   9   1       67.37       66.55      2.46 o 
  -6   9   1      434.93      427.42      9.51 o 
  -5   9   1      421.07      401.16      7.30 o 
  -4   9   1       12.97       12.36      1.03 o 
  -3   9   1       21.97       19.14      1.63 o 
  -2   9   1      196.75      203.57      5.90 o 
  -1   9   1      256.28      280.16      5.29 o 
   0   9   1     1364.52     1330.69     18.85 o 
   1   9   1       13.52        7.46      1.33 o 
   2   9   1       52.78       69.98      2.00 o 
   3   9   1      379.50      413.62      7.79 o 
   4   9   1      144.19      159.77      4.28 o 
   5   9   1      738.08      730.06     15.50 o 
   6   9   1      213.85      225.23      7.84 o 
   7   9   1       57.92       68.20      4.09 o 
  -8  10   1        0.20       -1.24      1.49 o 
  -7  10   1       11.44       13.32      1.58 o 
  -6  10   1     2846.92     2734.19     54.73 o 
  -5  10   1       94.21      100.92      4.01 o 
  -4  10   1     1470.62     1445.79     26.95 o 
  -3  10   1     1411.12     1436.09     36.67 o 
  -2  10   1     5798.26     5916.79    113.29 o 
  -1  10   1      115.87      116.75      2.99 o 
   0  10   1       71.88       74.29      9.54 o 
   1  10   1      801.76      826.27     13.49 o 
   2  10   1      304.49      325.94      6.25 o 
   3  10   1      142.10      130.03      3.43 o 
   4  10   1      167.02      160.77      4.18 o 
   5  10   1      264.72      274.74     15.05 o 
   6  10   1       58.10       52.41      3.01 o 
   7  10   1        0.43       -0.68      1.18 o 
  -8  11   1        7.69        6.85      1.67 o 
  -7  11   1        1.97        2.25      1.06 o 
  -6  11   1        8.82       15.92      2.09 o 
  -5  11   1       82.94       71.70      2.72 o 
  -4  11   1        1.07        7.98      1.66 o 
  -3  11   1       35.42       46.46      2.29 o 
  -2  11   1      208.01      198.03      6.14 o 
  -1  11   1      234.23      227.24      5.31 o 
   0  11   1      437.77      416.64      6.80 o 
   1  11   1      449.20      537.98      9.59 o 
   2  11   1        2.38        4.31      0.77 o 
   3  11   1       70.70       72.91      2.67 o 
   4  11   1      114.77      113.62      3.54 o 
   5  11   1      592.85      570.13     12.83 o 
   6  11   1      142.34      130.88      4.86 o 
   7  11   1       21.13       26.06      3.20 o 
  -8  12   1        6.34        9.68      2.50 o 
  -7  12   1       86.23       76.07      3.92 o 
  -6  12   1       31.28       27.06      2.06 o 
  -5  12   1      288.55      292.87      7.80 o 
  -4  12   1        4.51        9.29      1.47 o 
  -3  12   1       49.25       73.59      2.66 o 
  -2  12   1        1.39       15.05      4.22 o 
  -1  12   1      291.19      270.04      6.03 o 
   0  12   1       70.47       59.36      2.48 o 
   1  12   1        4.56       15.32      2.12 o 
   2  12   1      403.15      399.44      8.28 o 
   3  12   1        0.01        0.40      0.70 o 
   4  12   1       20.23       19.23      1.84 o 
   5  12   1        3.29        8.72      1.58 o 
   6  12   1       37.73       41.78      2.69 o 
   7  12   1        0.01        6.59      3.85 o 
  -8  13   1        3.04        4.92      1.63 o 
  -7  13   1       29.21       24.11      2.76 o 
  -6  13   1       64.67       58.44      3.36 o 
  -5  13   1      155.74      160.22      5.73 o 
  -4  13   1       85.36       77.19      2.88 o 
  -3  13   1      147.36      138.04      4.40 o 
  -2  13   1      977.86     1225.59     26.66 o 
  -1  13   1        0.37        3.19      1.14 o 
   0  13   1       19.75       15.04      0.91 o 
   1  13   1       91.71       99.13      3.20 o 
   2  13   1      695.93      806.19     15.57 o 
   3  13   1       23.96       24.73      1.73 o 
   4  13   1      136.31      143.47      4.66 o 
   5  13   1      306.97      314.43      9.69 o 
   6  13   1       37.07       41.76      3.09 o 
   7  13   1       34.58       41.14      3.88 o 
  -8  14   1        0.08       -0.92      1.43 o 
  -7  14   1       12.02       15.48      2.13 o 
  -6  14   1       45.77       53.57      4.35 o 
  -5  14   1      215.96      220.40      6.74 o 
  -4  14   1        1.33        0.12      0.98 o 
  -3  14   1      201.94      245.25      7.08 o 
  -2  14   1        0.08        3.78      2.05 o 
  -1  14   1       59.55       52.15      1.68 o 
   0  14   1      165.98      183.06      4.20 o 
   1  14   1      923.19      945.43     17.39 o 
   2  14   1      245.45      272.48      6.52 o 
   3  14   1      104.68      116.19      3.72 o 
   4  14   1      112.60      108.33      3.91 o 
   5  14   1      304.79      323.71     10.64 o 
   6  14   1       15.96       13.58      2.60 o 
   7  14   1        0.07        0.05      1.09 o 
  -7  15   1        1.44        1.92      1.55 o 
  -6  15   1      165.52      167.08      6.56 o 
  -5  15   1      561.49      551.45     15.37 o 
  -4  15   1        0.38        3.74      1.94 o 
  -3  15   1        0.15        2.20      2.05 o 
  -2  15   1      157.71      159.41      7.87 o 
  -1  15   1        0.44        1.69      0.59 o 
   0  15   1       13.09       14.63      1.54 o 
   1  15   1      203.61      216.38     12.32 o 
   2  15   1        0.58        3.00      1.33 o 
   3  15   1       26.21       29.65      1.93 o 
   4  15   1      303.27      301.88      9.24 o 
   5  15   1       28.62       27.84      3.26 o 
   6  15   1       16.49       21.05      2.85 o 
  -7  16   1        3.91       10.07      2.51 o 
  -6  16   1        0.23       -2.29      2.06 o 
  -5  16   1      285.47      273.96      8.61 o 
  -4  16   1        0.11       -0.35      1.06 o 
  -3  16   1      125.71      129.15      4.70 o 
  -2  16   1       46.75       53.48      8.11 o 
  -1  16   1      168.78      164.09     10.12 o 
   0  16   1      128.50      136.51      3.68 o 
   1  16   1        9.21       10.97      1.26 o 
   2  16   1       72.52       76.81      4.18 o 
   3  16   1       40.79       40.62      3.07 o 
   4  16   1       27.06       27.80      2.65 o 
   5  16   1        2.78        1.00      1.32 o 
   6  16   1        3.08        2.14      1.81 o 
  -7  17   1        2.19        3.58      1.90 o 
  -6  17   1        2.51        1.88      1.65 o 
  -5  17   1      169.14      172.03      8.27 o 
  -4  17   1        8.07        8.43      1.45 o 
  -3  17   1       84.17       93.82      4.37 o 
  -2  17   1        0.01       -0.02      0.98 o 
  -1  17   1        2.24        3.27      0.77 o 
   0  17   1       55.19       56.77      2.68 o 
   1  17   1        0.08       -0.78      0.82 o 
   2  17   1       44.12       43.84      2.67 o 
   3  17   1        3.53        1.08      2.03 o 
   4  17   1      192.07      174.45      6.71 o 
   5  17   1       11.40       11.36      1.99 o 
   6  17   1        2.45        1.22      1.54 o 
  -7  18   1        3.27        3.56      2.15 o 
  -6  18   1        0.28       -0.78      1.52 o 
  -5  18   1       65.38       56.88      4.32 o 
  -4  18   1       38.19       31.41      2.79 o 
  -3  18   1        1.60       -0.10      0.99 o 
  -2  18   1        7.48        6.30      1.49 o 
  -1  18   1      191.83      182.14      6.16 o 
   0  18   1      200.00      216.34      5.64 o 
   1  18   1      125.61      121.94      3.83 o 
   2  18   1        3.94        4.70      1.65 o 
   3  18   1       99.83       93.03      4.73 o 
   4  18   1       36.70       40.80      3.56 o 
   5  18   1       20.69       20.77      2.45 o 
   6  18   1        0.01       -0.12      1.38 o 
  -6  19   1        1.19        1.78      1.77 o 
  -5  19   1       16.76       14.42      2.19 o 
  -4  19   1        3.20        4.11      1.28 o 
  -3  19   1       51.70       45.23      3.25 o 
  -2  19   1        1.37        3.17      1.13 o 
  -1  19   1      170.47      188.20      6.97 o 
   0  19   1        7.52        9.48      2.17 o 
   1  19   1      127.10      130.12      5.94 o 
   2  19   1        8.01       10.24      1.91 o 
   3  19   1       55.77       54.93      4.17 o 
   4  19   1       71.21       71.63      4.63 o 
   5  19   1        5.91        4.19      2.14 o 
  -6  20   1        0.46        4.34      2.39 o 
  -5  20   1        0.82        1.65      1.79 o 
  -4  20   1        7.93        6.54      1.99 o 
  -3  20   1        0.89        0.38      1.11 o 
  -2  20   1        1.04        2.32      1.32 o 
  -1  20   1      198.84      209.84      9.88 o 
   0  20   1        0.00       -0.07      0.78 o 
   1  20   1      232.58      254.79     10.18 o 
   2  20   1        2.96        5.22      2.40 o 
   3  20   1        3.02        1.07      1.45 o 
   4  20   1       30.68       37.57      3.77 o 
   5  20   1       22.84       27.92      3.38 o 
  -6  21   1        0.00        1.00      1.61 o 
  -5  21   1       93.83       93.70      7.22 o 
  -4  21   1       47.15       41.13      3.95 o 
  -3  21   1        2.32        0.92      1.22 o 
  -2  21   1        0.01        0.58      1.37 o 
  -1  21   1      377.28      341.94     15.13 o 
   0  21   1       75.42       71.91      3.19 o 
   1  21   1       16.27       23.46      2.86 o 
   2  21   1        5.34       10.04      2.38 o 
   3  21   1       64.86       57.33      4.34 o 
   4  21   1       79.06       72.01      4.94 o 
   5  21   1        0.01       -0.64      1.68 o 
  -5  22   1       41.87       42.95      4.77 o 
  -4  22   1      127.55      124.14      8.90 o 
  -3  22   1       11.67       12.29      2.23 o 
  -2  22   1      116.23      105.71      7.86 o 
  -1  22   1       77.17       82.41      4.38 o 
   0  22   1      823.42      807.06     33.25 o 
   1  22   1       52.35       50.97      3.54 o 
   2  22   1       13.27       15.90      2.61 o 
   3  22   1       11.14       12.12      2.43 o 
   4  22   1       28.59       18.56      2.83 o 
  -5  23   1        0.56        1.97      1.93 o 
  -4  23   1        6.69        6.62      2.25 o 
  -3  23   1        3.78        6.73      1.94 o 
  -2  23   1       62.84       61.44      4.63 o 
  -1  23   1        0.53        5.30      3.94 o 
   0  23   1       28.76       77.30     20.64 o 
   1  23   1        3.31        2.60      2.70 o 
   2  23   1        9.20        9.77      2.29 o 
   3  23   1        5.20        5.12      2.10 o 
   4  23   1       84.92       88.34      6.21 o 
  -4  24   1       25.85       24.22      3.95 o 
  -3  24   1       32.16       29.56      4.09 o 
  -2  24   1        0.51       -0.30      1.30 o 
  -1  24   1        1.10        0.42      1.10 o 
   0  24   1      379.95      368.05     19.09 o 
   1  24   1      121.13      115.83      8.36 o 
   2  24   1        2.49        2.09      1.61 o 
   3  24   1       28.84       24.47      3.09 o 
  -4  25   1        6.24        6.73      3.00 o 
  -3  25   1        0.31        0.77      1.90 o 
  -2  25   1       62.99       49.52      7.35 o 
  -1  25   1       60.76       51.78      6.11 o 
   0  25   1        0.74        4.03      2.34 o 
   1  25   1       44.67       39.98      6.83 o 
   2  25   1        1.69        6.79      5.58 o 
   3  25   1       18.24       17.09      2.82 o 
  -3  26   1        2.12        4.72      3.07 o 
  -2  26   1        7.41        4.47      2.69 o 
  -1  26   1       92.98       77.89      8.34 o 
   0  26   1       21.73       27.73      4.91 o 
   1  26   1        0.71        1.22      1.89 o 
   2  26   1        1.31       -1.04      2.64 o 
  -1  27   1        3.34        6.43      3.01 o 
   0  27   1        0.66        0.10      1.68 o 
  -9   0   2       58.49       72.16      5.20 o 
  -8   0   2      365.08      344.76     12.61 o 
  -7   0   2        2.54        2.81      1.29 o 
  -6   0   2      223.23      201.10      5.54 o 
  -5   0   2       77.71       59.01      2.69 o 
  -4   0   2      277.21      305.77     13.79 o 
  -3   0   2      791.59      788.32     13.46 o 
  -2   0   2     1428.62     1347.75     21.52 o 
  -1   0   2     7170.20     6932.59    113.44 o 
   0   0   2     5325.40     5424.21    127.11 o 
   1   0   2     1803.94     1533.88     37.24 o 
   2   0   2       61.45       46.36      3.03 o 
   3   0   2      180.29      214.58      9.18 o 
   4   0   2      384.63      399.24     18.21 o 
   5   0   2      198.67      190.32     11.35 o 
   6   0   2      184.48      180.87     10.42 o 
   7   0   2        0.22       -0.18      2.04 o 
  -9   1   2       27.22       27.98      2.19 o 
  -8   1   2        6.25        7.03      1.31 o 
  -7   1   2        0.19        0.20      0.65 o 
  -6   1   2       55.16       58.68      1.79 o 
  -5   1   2      332.42      369.42      7.05 o 
  -4   1   2      904.02      885.05     12.20 o 
  -3   1   2      734.31      659.92      7.86 o 
  -2   1   2      118.75      106.41      3.30 o 
  -1   1   2    14847.37    13649.38    170.50 o 
   0   1   2       57.79       93.00      2.25 o 
   1   1   2      687.87      718.86     15.38 o 
   2   1   2      501.04      498.17     10.46 o 
   3   1   2     1824.04     1705.91     28.85 o 
   4   1   2      618.40      541.89     14.20 o 
   5   1   2      203.20      210.23      5.62 o 
   6   1   2       43.87       57.21      4.16 o 
   7   1   2       63.50       70.99      4.85 o 
  -9   2   2        0.65        0.66      0.89 o 
  -8   2   2       59.30       57.74      2.90 o 
  -7   2   2       20.42       21.44      1.49 o 
  -6   2   2        3.09        2.85      0.69 o 
  -5   2   2        7.77       15.52      0.91 o 
  -4   2   2     1484.18     1745.76     23.90 o 
  -3   2   2      404.85      399.89      5.88 o 
  -2   2   2     1829.13     1770.36     22.91 o 
  -1   2   2     6900.35     7075.20     86.40 o 
   0   2   2    14210.86    13922.08    215.29 o 
   1   2   2      797.26      717.40     30.02 o 
   2   2   2      183.83      169.89      4.00 o 
   3   2   2      246.75      250.75      8.73 o 
   4   2   2       76.95       77.45      2.90 o 
   5   2   2       85.28       80.53      2.96 o 
   6   2   2       46.71       46.26      3.40 o 
   7   2   2       26.27       24.12      2.61 o 
  -9   3   2        2.28        2.32      1.36 o 
  -8   3   2      106.28       91.34      3.74 o 
  -7   3   2       23.99       20.99      1.56 o 
  -6   3   2       63.84       54.92      1.98 o 
  -5   3   2       57.40       65.08      1.82 o 
  -4   3   2      691.64      696.26      9.33 o 
  -3   3   2      174.26      183.34      3.94 o 
  -2   3   2     2085.85     1991.46     26.33 o 
  -1   3   2     1475.79     1564.84     23.56 o 
   0   3   2      162.89      176.97      3.28 o 
   1   3   2     2048.92     2105.81     32.72 o 
   2   3   2        8.30       14.57      0.86 o 
   3   3   2      195.23      189.67      3.54 o 
   4   3   2      140.91      122.57      4.13 o 
   5   3   2      187.72      181.19      5.16 o 
   6   3   2       64.93       63.34      3.79 o 
   7   3   2        0.85        3.34      1.57 o 
  -9   4   2        3.39        2.83      1.30 o 
  -8   4   2       62.61       56.08      2.72 o 
  -7   4   2      180.98      180.91      4.48 o 
  -6   4   2       13.37       12.27      0.98 o 
  -5   4   2     1044.47     1143.01     17.28 o 
  -4   4   2      315.11      359.37     10.27 o 
  -3   4   2       17.41       16.84      1.19 o 
  -2   4   2      248.62      235.96      3.91 o 
  -1   4   2    30612.92    29183.13    589.99 o 
   0   4   2      119.32       94.67      1.58 o 
   1   4   2     1185.17     1145.59     14.81 o 
   2   4   2       21.34       22.38      1.15 o 
   3   4   2      266.66      240.89      3.82 o 
   4   4   2        3.70       11.81      1.45 o 
   5   4   2        3.25       13.78      2.63 o 
   6   4   2       81.77       81.88      4.28 o 
   7   4   2        0.73        1.27      1.27 o 
  -9   5   2       25.34       25.47      2.37 o 
  -8   5   2       43.05       39.71      2.72 o 
  -7   5   2       37.74       44.92      2.08 o 
  -6   5   2       12.09       14.05      0.98 o 
  -5   5   2      532.49      543.75     10.28 o 
  -4   5   2      200.87      167.18      4.43 o 
  -3   5   2     2163.67     2194.56     32.95 o 
  -2   5   2      221.94      249.31      4.43 o 
  -1   5   2     2778.81     2529.53     30.86 o 
   0   5   2      719.92      746.69      9.81 o 
   1   5   2     1215.16     1141.12     16.00 o 
   2   5   2      134.15      124.02      2.22 o 
   3   5   2       11.07        7.73      0.66 o 
   4   5   2      688.04      619.52     20.41 o 
   5   5   2       33.08       37.06      2.22 o 
   6   5   2       41.78       43.56      2.85 o 
   7   5   2       64.91       67.13      4.13 o 
  -9   6   2        5.14        9.03      1.86 o 
  -8   6   2       26.59       29.31      2.40 o 
  -7   6   2       66.33       69.88      2.71 o 
  -6   6   2       20.29       24.58      1.25 o 
  -5   6   2      136.16      133.37      5.02 o 
  -4   6   2      171.83      187.72      6.31 o 
  -3   6   2      988.29     1153.16     47.30 o 
  -2   6   2      786.20      797.74     13.68 o 
  -1   6   2     2025.33     1981.51     25.15 o 
   0   6   2      358.12      305.00      4.77 o 
   1   6   2      785.11      733.09     11.21 o 
   2   6   2       65.53      102.81      3.34 o 
   3   6   2        0.52        0.58      0.52 o 
   4   6   2      501.77      489.79      9.30 o 
   5   6   2       92.77       94.58      4.24 o 
   6   6   2       63.07       58.82      4.02 o 
   7   6   2       84.62       77.80      5.41 o 
  -9   7   2        5.55        4.63      1.70 o 
  -8   7   2       64.16       52.25      2.96 o 
  -7   7   2       94.67       77.43      2.87 o 
  -6   7   2      505.25      471.45     10.99 o 
  -5   7   2        7.53       12.12      1.35 o 
  -4   7   2      808.84      801.13     16.19 o 
  -3   7   2       29.25       49.12      3.96 o 
  -2   7   2      479.81      558.33     13.80 o 
  -1   7   2      487.89      583.56      7.95 o 
   0   7   2      511.04      488.55      7.38 o 
   1   7   2      251.69      306.83      5.84 o 
   2   7   2      951.65      927.97     15.04 o 
   3   7   2      195.43      180.89      4.23 o 
   4   7   2        0.81        1.66      1.01 o 
   5   7   2      134.39      133.09      5.63 o 
   6   7   2       21.59       19.09      2.11 o 
   7   7   2        9.84       14.96      2.80 o 
  -9   8   2        2.71        5.22      1.55 o 
  -8   8   2       24.39       26.53      2.19 o 
  -7   8   2       97.65       96.15      3.61 o 
  -6   8   2      236.99      225.71      4.83 o 
  -5   8   2       10.50        7.04      0.85 o 
  -4   8   2        4.30        2.48      0.57 o 
  -3   8   2       22.36       32.50      0.95 o 
  -2   8   2      276.78      276.90      4.71 o 
  -1   8   2      555.99      546.39      7.94 o 
   0   8   2     2017.59     2037.64     31.77 o 
   1   8   2     2978.95     3117.72     52.42 o 
   2   8   2       22.24       30.95      1.44 o 
   3   8   2      244.90      244.61      5.88 o 
   4   8   2       33.34       31.84      1.77 o 
   5   8   2      110.56      103.70      4.66 o 
   6   8   2        6.24        9.22      2.07 o 
   7   8   2        9.20        4.96      1.87 o 
  -9   9   2        5.00        6.92      2.01 o 
  -8   9   2        0.01        0.95      1.51 o 
  -7   9   2       10.28       10.52      1.43 o 
  -6   9   2       11.45       13.69      1.26 o 
  -5   9   2      177.70      159.17      4.26 o 
  -4   9   2      125.24      138.71      4.27 o 
  -3   9   2       92.51       99.33      4.15 o 
  -2   9   2     2402.37     2489.94     42.58 o 
  -1   9   2      565.97      608.92      9.21 o 
   0   9   2       23.42       21.79      1.77 o 
   1   9   2      185.28      226.07     13.92 o 
   2   9   2      280.75      319.84      6.01 o 
   3   9   2      486.43      480.94      9.15 o 
   4   9   2       12.91       10.16      1.58 o 
   5   9   2      202.40      191.63      6.72 o 
   6   9   2        1.49        0.07      0.94 o 
   7   9   2        1.95        0.68      1.62 o 
  -9  10   2        1.63        1.37      1.36 o 
  -8  10   2       11.65       18.16      3.49 o 
  -7  10   2        6.45        9.37      1.89 o 
  -6  10   2       63.23       53.09      3.75 o 
  -5  10   2      525.53      532.18     15.36 o 
  -4  10   2       16.14       19.42      1.70 o 
  -3  10   2      152.71      184.15     11.89 o 
  -2  10   2       10.05       20.14      2.84 o 
  -1  10   2     1039.81     1024.38     19.20 o 
   0  10   2      273.07      312.69     20.76 o 
   1  10   2       96.82      102.45      3.25 o 
   2  10   2       42.45       51.65      2.27 o 
   3  10   2        0.62        1.95      1.17 o 
   4  10   2        6.18        4.50      0.94 o 
   5  10   2      125.67      116.99      5.11 o 
   6  10   2       14.90       16.40      2.18 o 
   7  10   2        0.62        0.67      1.69 o 
  -8  11   2        0.13        0.42      1.17 o 
  -7  11   2      197.86      184.79      7.28 o 
  -6  11   2      106.71      117.68      6.20 o 
  -5  11   2       96.51      119.33      7.38 o 
  -4  11   2      181.46      171.14      5.16 o 
  -3  11   2      259.17      283.69     10.94 o 
  -2  11   2      390.25      300.65      7.71 o 
  -1  11   2       46.73       35.41      2.62 o 
   0  11   2        1.93        0.66      0.90 o 
   1  11   2      835.74      900.28     17.98 o 
   2  11   2      446.48      484.75     10.64 o 
   3  11   2       12.93       11.05      1.24 o 
   4  11   2        9.49        7.76      1.11 o 
   5  11   2      246.00      235.92      7.99 o 
   6  11   2        2.27        0.34      1.23 o 
  -8  12   2       35.46       44.78      3.79 o 
  -7  12   2      109.41      113.20      5.33 o 
  -6  12   2      610.43      605.93     19.61 o 
  -5  12   2       34.14       41.81      3.45 o 
  -4  12   2       55.14       47.48      3.86 o 
  -3  12   2        4.83        0.50      0.72 o 
  -2  12   2       77.12       63.60      2.51 o 
  -1  12   2      253.11      241.01      4.58 o 
   0  12   2     1128.01     1134.69     20.78 o 
   1  12   2      739.67      744.97     14.71 o 
   2  12   2       14.23        9.60      1.17 o 
   3  12   2       11.41       14.50      1.34 o 
   4  12   2       14.75       12.26      1.40 o 
   5  12   2       28.01       31.44      2.82 o 
   6  12   2       27.86       28.84      5.23 o 
  -8  13   2        5.91        7.75      2.13 o 
  -7  13   2       81.88       69.56      5.12 o 
  -6  13   2      342.57      324.59     11.93 o 
  -5  13   2      108.80      113.28      4.85 o 
  -4  13   2      123.56      122.60      3.74 o 
  -3  13   2       78.87       89.42      4.46 o 
  -2  13   2      389.84      421.89      9.66 o 
  -1  13   2        8.39        8.28      1.02 o 
   0  13   2       17.25       23.74      2.42 o 
   1  13   2        0.16       12.65      8.41 o 
   2  13   2      343.74      320.83      8.13 o 
   3  13   2       65.61       69.87      3.20 o 
   4  13   2        1.90        2.02      1.03 o 
   5  13   2        2.59        1.58      1.34 o 
   6  13   2       21.50       18.50      2.80 o 
  -8  14   2        0.49        2.74      1.82 o 
  -7  14   2      111.93      119.50      6.72 o 
  -6  14   2      401.59      418.05     14.66 o 
  -5  14   2        3.01       11.41      4.17 o 
  -4  14   2      142.79      143.30      4.46 o 
  -3  14   2        5.34        3.81      1.06 o 
  -2  14   2      593.07      615.54     20.69 o 
  -1  14   2      141.74      143.61      3.59 o 
   0  14   2      608.91      589.12     12.49 o 
   1  14   2        7.76       10.08      1.25 o 
   2  14   2        0.95        0.56      1.11 o 
   3  14   2        7.08        8.45      1.51 o 
   4  14   2        9.04        6.78      1.34 o 
   5  14   2       89.63       87.28      6.08 o 
   6  14   2        2.70        1.87      1.89 o 
  -8  15   2        0.33        1.60      1.89 o 
  -7  15   2       65.84       65.32      4.28 o 
  -6  15   2        0.03        5.44      6.95 o 
  -5  15   2      232.88      233.16     10.04 o 
  -4  15   2        5.40        9.58      1.92 o 
  -3  15   2      258.00      264.36      9.04 o 
  -2  15   2       60.86       90.59     22.87 o 
  -1  15   2      302.36      297.18      8.12 o 
   0  15   2       99.50      119.79      5.38 o 
   1  15   2      121.75      133.94      4.17 o 
   2  15   2        7.22        7.48      1.37 o 
   3  15   2        0.12       -0.15      0.92 o 
   4  15   2       86.90       87.09      3.64 o 
   5  15   2        4.95        7.40      2.46 o 
   6  15   2        1.79        2.68      2.59 o 
  -7  16   2       92.93       89.09      6.60 o 
  -6  16   2       19.44       15.95      2.68 o 
  -5  16   2       13.32       25.10      6.10 o 
  -4  16   2        0.03        1.73      1.70 o 
  -3  16   2      172.89      170.00      5.89 o 
  -2  16   2       14.16       17.33      1.62 o 
  -1  16   2      355.50      355.16     14.69 o 
   0  16   2      161.65      150.32      4.63 o 
   1  16   2        6.23       11.88      3.25 o 
   2  16   2        0.06       -0.49      1.07 o 
   3  16   2       16.72       19.22      2.06 o 
   4  16   2        9.48        6.21      1.62 o 
   5  16   2       30.38       25.59      2.87 o 
  -7  17   2        8.13       20.07      3.25 o 
  -6  17   2        5.46        8.89      1.92 o 
  -5  17   2        8.66        6.27      1.73 o 
  -4  17   2        4.01        4.20      2.07 o 
  -3  17   2       33.32       31.15      2.60 o 
  -2  17   2        9.97        6.27      1.24 o 
  -1  17   2      218.97      195.68      5.23 o 
   0  17   2       62.84       71.38      4.06 o 
   1  17   2       78.58       69.97      3.13 o 
   2  17   2        5.41       10.46      1.63 o 
   3  17   2        8.77        3.60      1.76 o 
   4  17   2        5.49        8.46      1.82 o 
   5  17   2       35.26       36.45      3.64 o 
  -7  18   2       14.48       15.60      3.36 o 
  -6  18   2       13.30       16.08      2.86 o 
  -5  18   2       84.76       85.43      5.98 o 
  -4  18   2       67.41       69.83      4.72 o 
  -3  18   2      186.72      187.83      6.44 o 
  -2  18   2      223.77      220.67      9.11 o 
  -1  18   2      290.52      294.93     10.15 o 
   0  18   2     1462.96     1448.80     34.22 o 
   1  18   2        2.17        3.69      1.91 o 
   2  18   2        3.01        2.84      1.17 o 
   3  18   2        1.43        1.48      1.40 o 
   4  18   2       57.05       52.24      3.59 o 
   5  18   2       77.35       84.18      6.23 o 
  -7  19   2       35.07       26.91      3.63 o 
  -6  19   2        4.89        8.96      2.28 o 
  -5  19   2        0.43        1.00      1.72 o 
  -4  19   2        1.59        0.06      1.13 o 
  -3  19   2        2.15        5.13      3.27 o 
  -2  19   2        0.94        9.28      3.56 o 
  -1  19   2      432.75      426.51     13.13 o 
   0  19   2      104.16      122.69      7.80 o 
   1  19   2       12.92       13.52      1.51 o 
   2  19   2       13.63       11.88      2.15 o 
   3  19   2      350.60      365.53     13.89 o 
   4  19   2        1.14        3.15      1.68 o 
   5  19   2        0.11       -2.67      2.11 o 
  -6  20   2        8.04        8.81      2.62 o 
  -5  20   2        8.86       15.50      2.96 o 
  -4  20   2       14.70       17.64      3.09 o 
  -3  20   2       22.54       22.70      2.41 o 
  -2  20   2        4.73        5.72      1.75 o 
  -1  20   2       12.06       18.12      2.28 o 
   0  20   2       10.37        8.18      1.47 o 
   1  20   2       21.78       20.42      1.97 o 
   2  20   2       11.35       21.39      5.50 o 
   3  20   2       80.72       74.96      5.26 o 
   4  20   2       44.22       43.55      5.03 o 
  -6  21   2       18.05       24.97      5.69 o 
  -5  21   2        5.40        3.24      2.23 o 
  -4  21   2        0.18        3.11      1.96 o 
  -3  21   2        0.47        1.78      2.66 o 
  -2  21   2        8.07        6.61      1.84 o 
  -1  21   2       35.99       37.84      3.34 o 
   0  21   2        3.21        1.74      1.11 o 
   1  21   2       15.04       15.25      2.52 o 
   2  21   2        6.73        5.22      1.88 o 
   3  21   2        8.60       10.62      2.25 o 
   4  21   2        0.49        2.00      2.10 o 
  -5  22   2        2.33        2.91      2.29 o 
  -4  22   2       15.66       20.35      3.33 o 
  -3  22   2       29.18       28.14      3.59 o 
  -2  22   2       22.30       22.24      3.35 o 
  -1  22   2        0.57        0.34      1.15 o 
   0  22   2      158.25      168.71      7.20 o 
   1  22   2        5.11        3.86      2.10 o 
   2  22   2        4.40        7.12      2.19 o 
   3  22   2        5.53        5.50      3.75 o 
  -5  23   2        0.96        0.55      1.33 o 
  -4  23   2       92.55       89.17      7.08 o 
  -3  23   2        4.43        5.92      2.30 o 
  -2  23   2       18.89       18.17      2.45 o 
  -1  23   2      174.97      182.37      8.42 o 
   0  23   2       65.52       74.96      7.61 o 
   1  23   2        4.06        6.86      2.09 o 
   2  23   2        0.03       -1.20      1.82 o 
   3  23   2       70.79       66.09      5.11 o 
  -4  24   2        6.87        5.52      2.65 o 
  -3  24   2        2.16        2.77      1.82 o 
  -2  24   2       48.36       46.65      3.92 o 
  -1  24   2      109.45      106.97      6.05 o 
   0  24   2       59.84       61.11      6.56 o 
   1  24   2        1.54       -1.51      2.00 o 
   2  24   2        7.63       10.43      2.96 o 
  -4  25   2        0.07       -1.75      2.43 o 
  -3  25   2       66.20       58.34      5.60 o 
  -2  25   2       42.06       46.16      7.08 o 
  -1  25   2       29.17       31.41      4.98 o 
   0  25   2        8.81       13.08      3.54 o 
   1  25   2        9.63       12.26      2.82 o 
   2  25   2        3.28        6.18      3.38 o 
  -3  26   2        0.04       -3.37      2.44 o 
  -2  26   2        7.78        7.22      6.38 o 
  -1  26   2        1.22        3.25      2.14 o 
   0  26   2       29.84       24.77      3.87 o 
   1  26   2        1.37        5.60      3.11 o 
  -9   1   3        3.53        4.19      1.45 o 
  -8   1   3      151.69      142.72      4.54 o 
  -7   1   3       42.28       43.17      1.91 o 
  -6   1   3      395.29      410.63     16.13 o 
  -5   1   3        0.50        4.91      2.43 o 
  -4   1   3      284.16      305.31      4.83 o 
  -3   1   3      266.10      271.66      5.58 o 
  -2   1   3      157.35      174.45      2.70 o 
  -1   1   3     2102.27     2088.90     27.73 o 
   0   1   3        5.48        6.39      0.65 o 
   1   1   3      496.81      411.45     18.97 o 
   2   1   3       58.97       60.23      3.15 o 
   3   1   3        7.88       12.21      1.91 o 
   4   1   3      586.52      587.47     16.89 o 
   5   1   3        2.08        9.31      1.96 o 
   6   1   3       30.14       25.85      2.74 o 
  -9   2   3       39.79       32.26      2.53 o 
  -8   2   3       21.83       26.23      1.55 o 
  -7   2   3       24.91       23.88      1.47 o 
  -6   2   3      488.88      537.81     17.39 o 
  -5   2   3     1374.74     1368.85     21.75 o 
  -4   2   3      316.77      251.25      5.68 o 
  -3   2   3      422.06      371.40      6.67 o 
  -2   2   3     1726.61     1672.77     22.05 o 
  -1   2   3     1058.01     1020.69     15.19 o 
   0   2   3       13.60       15.45      1.56 o 
   1   2   3      830.89      871.70     29.43 o 
   2   2   3       65.88       53.46      2.50 o 
   3   2   3      155.46      142.56      5.91 o 
   4   2   3      153.97      171.31      7.86 o 
   5   2   3      171.67      162.72      7.24 o 
   6   2   3        6.59       11.40      2.14 o 
  -9   3   3        0.29       -0.11      0.96 o 
  -8   3   3        0.63        0.39      0.91 o 
  -7   3   3       38.04       41.71      1.99 o 
  -6   3   3      167.23      158.93     10.73 o 
  -5   3   3      892.09      971.89     19.53 o 
  -4   3   3      226.15      238.14      4.81 o 
  -3   3   3      101.80       86.69      2.70 o 
  -2   3   3      108.21       89.39      4.00 o 
  -1   3   3       24.53       51.62      1.68 o 
   0   3   3      546.75      544.51      8.34 o 
   1   3   3       57.31       45.00      1.96 o 
   2   3   3      104.23      116.88      4.26 o 
   3   3   3       30.93       36.63      2.33 o 
   4   3   3      445.19      415.61     12.47 o 
   5   3   3       53.39       46.56      3.11 o 
   6   3   3       67.41       68.61      5.22 o 
  -9   4   3        0.01       -0.40      0.94 o 
  -8   4   3       55.01       55.93      2.87 o 
  -7   4   3       27.77       29.85      1.51 o 
  -6   4   3      189.56      204.55      8.66 o 
  -5   4   3      665.29      669.18     12.96 o 
  -4   4   3      397.84      363.32      6.95 o 
  -3   4   3     1064.51     1062.89     17.42 o 
  -2   4   3       37.11       56.16      1.86 o 
  -1   4   3       37.85       36.53      1.21 o 
   0   4   3        5.16        9.98      0.65 o 
   1   4   3     2656.36     2760.28     50.29 o 
   2   4   3      619.62      581.25     12.07 o 
   3   4   3      164.40      134.13      4.42 o 
   4   4   3       41.01       37.63      3.25 o 
   5   4   3      197.66      173.70      6.89 o 
   6   4   3        0.15        2.27      1.72 o 
  -9   5   3       29.56       24.27      2.32 o 
  -8   5   3        3.03        3.69      1.15 o 
  -7   5   3      203.02      196.72      5.67 o 
  -6   5   3       50.72       48.65      2.29 o 
  -5   5   3       90.72       98.71      5.32 o 
  -4   5   3      167.43      164.35      3.64 o 
  -3   5   3       28.03       30.88      1.81 o 
  -2   5   3     1392.04     1417.69     22.23 o 
  -1   5   3     1851.56     1994.34     33.08 o 
   0   5   3       65.75       79.20      1.91 o 
   1   5   3       89.31       91.77      2.88 o 
   2   5   3       27.64       25.56      1.89 o 
   3   5   3      571.62      612.17     20.18 o 
   4   5   3      536.00      579.67     18.82 o 
   5   5   3      109.16      122.12      5.94 o 
   6   5   3        2.79        1.41      1.59 o 
  -9   6   3        2.66        1.56      1.12 o 
  -8   6   3       12.78       13.33      1.62 o 
  -7   6   3      245.42      248.22      6.98 o 
  -6   6   3      170.64      165.40      5.21 o 
  -5   6   3      325.80      332.63      7.14 o 
  -4   6   3       14.41       15.13      1.16 o 
  -3   6   3      323.81      381.55     12.43 o 
  -2   6   3      648.56      670.68      9.08 o 
  -1   6   3       59.91       53.87      1.61 o 
   0   6   3       44.58       48.76      1.42 o 
   1   6   3        0.02        0.24      0.57 o 
   2   6   3        6.34        6.63      1.23 o 
   3   6   3       54.49       62.57      2.97 o 
   4   6   3        3.05        6.70      1.60 o 
   5   6   3      125.62      129.43      6.23 o 
   6   6   3        4.31        4.64      1.58 o 
  -9   7   3        3.35        5.37      1.84 o 
  -8   7   3       11.37        8.82      1.76 o 
  -7   7   3      440.54      423.77     14.25 o 
  -6   7   3        0.82        9.42      3.88 o 
  -5   7   3      563.46      628.44     12.65 o 
  -4   7   3        0.86        3.76      0.67 o 
  -3   7   3      415.65      439.12      9.83 o 
  -2   7   3      384.73      457.15      6.63 o 
  -1   7   3     1141.25     1295.67     20.29 o 
   0   7   3      229.20      237.10      4.39 o 
   1   7   3      315.02      356.10      7.33 o 
   2   7   3      272.02      276.31      7.00 o 
   3   7   3       95.23       92.52      4.08 o 
   4   7   3       25.32       28.46      3.19 o 
   5   7   3      134.06      133.89      5.84 o 
   6   7   3        1.24        2.00      1.97 o 
  -9   8   3        1.53        2.25      1.58 o 
  -8   8   3       22.95       22.64      2.16 o 
  -7   8   3      339.80      334.90     12.39 o 
  -6   8   3     1685.56     1672.52     50.69 o 
  -5   8   3       32.28       26.14      3.00 o 
  -4   8   3      269.33      234.64      4.66 o 
  -3   8   3      535.74      534.48     15.34 o 
  -2   8   3     2126.83     2044.92     43.51 o 
  -1   8   3     1432.53     1548.00     25.17 o 
   0   8   3      168.70      161.62      3.70 o 
   1   8   3      338.44      330.08      8.02 o 
   2   8   3       72.34       60.58      2.92 o 
   3   8   3      167.53      170.96      6.09 o 
   4   8   3       84.80       81.19      3.97 o 
   5   8   3        2.47        8.77      2.16 o 
   6   8   3       16.19       18.31      2.79 o 
  -9   9   3       20.81       25.52      3.03 o 
  -8   9   3       22.58       24.08      3.88 o 
  -7   9   3      190.61      200.38      8.86 o 
  -6   9   3       24.39       19.62      1.59 o 
  -5   9   3       35.13       35.83      2.32 o 
  -4   9   3        6.22        2.66      0.77 o 
  -3   9   3     1804.62     1911.13     35.53 o 
  -2   9   3      388.90      350.25      5.96 o 
  -1   9   3      164.56      147.11      3.42 o 
   0   9   3       12.36       16.85      1.23 o 
   1   9   3       66.64       97.09      3.08 o 
   2   9   3       11.68        9.84      1.19 o 
   3   9   3      184.16      188.12      6.68 o 
   4   9   3      446.30      415.78     17.85 o 
   5   9   3      153.43      151.41      9.95 o 
   6   9   3       87.16      100.90      7.77 o 
  -9  10   3       18.78       22.27      2.98 o 
  -8  10   3        3.90        5.76      1.62 o 
  -7  10   3       97.66      106.73      5.97 o 
  -6  10   3       21.62       27.63      2.64 o 
  -5  10   3        1.78        5.23      1.47 o 
  -4  10   3       25.49       24.39      1.92 o 
  -3  10   3       18.56       12.50      1.57 o 
  -2  10   3      570.43      523.08      8.95 o 
  -1  10   3      365.87      353.58      8.72 o 
   0  10   3      314.66      288.22      6.65 o 
   1  10   3      110.42      107.01      3.54 o 
   2  10   3        9.31       10.12      1.32 o 
   3  10   3      143.04      141.08      6.01 o 
   4  10   3       14.79       22.49      4.41 o 
   5  10   3       36.51       40.39      3.61 o 
   6  10   3        1.35        5.37      3.10 o 
  -9  11   3        1.54        0.13      1.46 o 
  -8  11   3       24.17       24.50      2.84 o 
  -7  11   3       48.04       53.53      5.10 o 
  -6  11   3      562.18      580.50     18.76 o 
  -5  11   3        1.41        2.23      1.30 o 
  -4  11   3       16.99       15.41      2.17 o 
  -3  11   3       80.46       85.32      3.83 o 
  -2  11   3       38.72       37.61      1.58 o 
  -1  11   3       39.98       39.53      2.36 o 
   0  11   3       69.98       66.08      2.80 o 
   1  11   3       18.70       24.87      1.71 o 
   2  11   3       49.34       40.65      2.22 o 
   3  11   3      155.93      152.82      5.47 o 
   4  11   3       30.48       35.70      2.92 o 
   5  11   3       22.05       25.20      3.28 o 
   6  11   3       32.90       37.33      3.64 o 
  -8  12   3       36.46       40.36      8.22 o 
  -7  12   3       75.71       77.83      5.24 o 
  -6  12   3      146.65      148.70      8.55 o 
  -5  12   3       71.53       76.96      3.61 o 
  -4  12   3       34.91       41.52      3.04 o 
  -3  12   3      407.06      420.09     21.68 o 
  -2  12   3      154.18      138.39      3.27 o 
  -1  12   3      308.82      308.66      6.81 o 
   0  12   3       10.27       12.05      1.36 o 
   1  12   3       29.05       35.52      2.58 o 
   2  12   3        0.10        0.43      0.87 o 
   3  12   3       13.62       16.17      2.08 o 
   4  12   3       13.48       17.97      2.27 o 
   5  12   3       13.85       14.68      2.47 o 
  -8  13   3        5.53        5.77      1.88 o 
  -7  13   3        9.67       16.22      5.53 o 
  -6  13   3       32.45       35.60      3.32 o 
  -5  13   3       15.59       19.96      2.05 o 
  -4  13   3        0.05        3.17      3.04 o 
  -3  13   3      188.65      160.08      9.59 o 
  -2  13   3      228.36      262.20      5.71 o 
  -1  13   3      336.90      309.72      6.72 o 
   0  13   3      552.93      569.98     13.21 o 
   1  13   3        6.58        5.91      1.12 o 
   2  13   3       59.94       61.50      3.33 o 
   3  13   3        3.95        4.92      1.56 o 
   4  13   3      125.59      130.65      7.86 o 
   5  13   3       10.67       12.45      1.91 o 
  -8  14   3       14.51       19.15      2.71 o 
  -7  14   3      254.46      280.30     12.06 o 
  -6  14   3      115.51      107.26      6.12 o 
  -5  14   3       15.67       18.75      3.25 o 
  -4  14   3      126.40      118.97      6.27 o 
  -3  14   3       74.09       63.35      4.28 o 
  -2  14   3      128.90      126.98      3.70 o 
  -1  14   3       28.67       28.92      1.85 o 
   0  14   3       72.07       64.40      3.26 o 
   1  14   3        3.55        7.88      1.44 o 
   2  14   3        1.57        1.99      1.11 o 
   3  14   3        2.19        3.50      1.39 o 
   4  14   3        1.36        0.96      1.15 o 
   5  14   3       21.36       30.73      4.27 o 
  -8  15   3        1.15        0.94      1.59 o 
  -7  15   3       97.74      104.20     10.49 o 
  -6  15   3       42.84       44.90      3.71 o 
  -5  15   3       14.71        9.31      2.03 o 
  -4  15   3        5.25        1.95      1.21 o 
  -3  15   3        1.44        4.07      2.39 o 
  -2  15   3      413.27      389.80     10.80 o 
  -1  15   3        1.24        1.27      0.91 o 
   0  15   3      175.65      181.92      6.16 o 
   1  15   3       18.27       21.32      2.13 o 
   2  15   3       12.77       12.47      1.72 o 
   3  15   3      127.65      124.30      6.26 o 
   4  15   3       69.67       73.19      4.76 o 
   5  15   3      149.03      155.05      9.95 o 
  -8  16   3        0.54        0.15      1.66 o 
  -7  16   3       69.33       76.68      5.42 o 
  -6  16   3       96.56       97.40      5.12 o 
  -5  16   3        3.81       10.74      1.98 o 
  -4  16   3       28.31       34.26      3.40 o 
  -3  16   3      242.03      226.81      8.64 o 
  -2  16   3        5.48        5.93      1.90 o 
  -1  16   3       91.50       91.14      3.29 o 
   0  16   3      366.99      360.27      9.82 o 
   1  16   3      168.50      164.57      6.21 o 
   2  16   3      101.13       96.20      4.44 o 
   3  16   3        0.02        7.30      5.12 o 
   4  16   3      159.09      163.46      9.88 o 
   5  16   3       36.42       34.40      4.78 o 
  -7  17   3       39.62       39.31      4.24 o 
  -6  17   3      173.05      183.76      9.07 o 
  -5  17   3      124.71      102.39      5.32 o 
  -4  17   3        3.41        8.11      2.12 o 
  -3  17   3       75.52       83.46      6.60 o 
  -2  17   3       80.26       74.75      3.88 o 
  -1  17   3        4.95        3.32      1.17 o 
   0  17   3       12.27       14.96      2.20 o 
   1  17   3      115.83      120.86      5.10 o 
   2  17   3       38.67       31.66      2.69 o 
   3  17   3        0.00        3.36      1.82 o 
   4  17   3        9.20        9.78      3.02 o 
  -7  18   3        7.42        8.63      2.89 o 
  -6  18   3        7.15        8.39      2.68 o 
  -5  18   3      108.89      107.25      6.35 o 
  -4  18   3       38.65       34.53      3.44 o 
  -3  18   3       79.92       87.32      5.64 o 
  -2  18   3      197.01      197.23      6.94 o 
  -1  18   3      637.31      623.58     18.14 o 
   0  18   3        1.71        2.48      1.78 o 
   1  18   3       51.21       45.01      2.96 o 
   2  18   3       27.85       21.65      2.34 o 
   3  18   3       22.66       16.59      2.91 o 
   4  18   3        9.85        7.19      2.30 o 
  -7  19   3       11.65       10.95      3.14 o 
  -6  19   3        7.97       10.19      2.42 o 
  -5  19   3       11.91       16.73      3.68 o 
  -4  19   3       29.89       29.86      3.74 o 
  -3  19   3       71.36       68.80      4.69 o 
  -2  19   3       37.21       37.96      3.92 o 
  -1  19   3      268.60      284.57     10.68 o 
   0  19   3       40.90       42.05      2.74 o 
   1  19   3        9.57       13.23      2.00 o 
   2  19   3       11.49       11.19      1.86 o 
   3  19   3       57.50       58.64      5.16 o 
   4  19   3       21.98       20.16      2.93 o 
  -6  20   3       16.30       14.76      3.15 o 
  -5  20   3       41.95       40.66      3.93 o 
  -4  20   3      143.70      130.93     10.03 o 
  -3  20   3        2.71        4.90      2.39 o 
  -2  20   3       21.15       20.67      2.42 o 
  -1  20   3      369.54      367.03     12.91 o 
   0  20   3       18.87       18.55      2.12 o 
   1  20   3        0.12        2.14      1.28 o 
   2  20   3        0.19        0.70      1.47 o 
   3  20   3       42.19       40.31      5.13 o 
  -6  21   3       30.34       27.97      4.00 o 
  -5  21   3       10.07        9.78      2.74 o 
  -4  21   3        2.05        4.47      2.40 o 
  -3  21   3        2.02        3.74      2.97 o 
  -2  21   3        0.18       -1.11      1.33 o 
  -1  21   3      171.42      180.47      8.56 o 
   0  21   3       65.42       57.71      3.34 o 
   1  21   3       40.50       39.05      2.99 o 
   2  21   3        1.47        1.21      1.71 o 
   3  21   3        3.93        3.40      2.20 o 
  -5  22   3       12.78       13.00      2.47 o 
  -4  22   3        7.09       15.80      2.48 o 
  -3  22   3        0.68        0.99      1.51 o 
  -2  22   3        9.24        9.42      1.95 o 
  -1  22   3       26.96       25.92      2.56 o 
   0  22   3      114.00      105.04      6.10 o 
   1  22   3        7.22        3.13      1.80 o 
   2  22   3       12.77       16.33      2.92 o 
   3  22   3        7.26        2.66      2.27 o 
  -5  23   3        9.61       11.42      3.30 o 
  -4  23   3        0.53        2.78      2.16 o 
  -3  23   3       15.34       19.45      3.29 o 
  -2  23   3        0.17       -1.56      2.01 o 
  -1  23   3        0.00       -0.57      1.41 o 
   0  23   3        5.80        9.69      5.12 o 
   1  23   3        0.20       -3.12      2.11 o 
   2  23   3        0.91        1.67      1.62 o 
  -4  24   3        0.00       -1.06      2.22 o 
  -3  24   3        0.49        1.54      1.95 o 
  -2  24   3        1.09        5.57      2.37 o 
  -1  24   3       13.27       11.11      2.47 o 
   0  24   3       16.27       22.17      4.09 o 
   1  24   3        7.17        8.40      2.90 o 
  -3  25   3        0.18       -0.50      1.73 o 
  -2  25   3        7.33       10.86      2.83 o 
  -1  25   3        0.46        3.47      3.63 o 
   0  25   3       13.77       13.82      3.26 o 
  -1  26   3       58.66       50.73      8.00 o 
  -9   0   4        8.66        8.13      2.36 o 
  -8   0   4      102.05      103.74      5.30 o 
  -7   0   4        0.12        2.11      1.74 o 
  -6   0   4        0.54        1.75      1.41 o 
  -5   0   4      258.47      236.90      8.46 o 
  -4   0   4       10.91        7.34      1.36 o 
  -3   0   4      799.88      823.20     18.86 o 
  -2   0   4      621.38      598.89     13.71 o 
  -1   0   4      560.48      566.43     12.53 o 
   0   0   4     2216.72     2402.47    124.93 o 
   1   0   4        4.36        8.72      2.32 o 
   2   0   4      104.66      103.79      7.73 o 
   3   0   4       35.48       37.88      5.14 o 
   4   0   4        3.75        2.83      3.00 o 
   5   0   4       94.33       89.52      6.84 o 
   6   0   4       14.32       12.19      3.67 o 
  -9   1   4        7.47        5.62      1.80 o 
  -8   1   4       26.54       28.87      2.03 o 
  -7   1   4        1.31        3.36      0.92 o 
  -6   1   4       19.74       17.68      1.70 o 
  -5   1   4       59.84       52.72      1.80 o 
  -4   1   4      297.26      331.27      5.67 o 
  -3   1   4      232.61      206.22      4.33 o 
  -2   1   4       29.74       27.74      1.24 o 
  -1   1   4        3.59        4.93      0.63 o 
   0   1   4      698.95      669.07     11.56 o 
   1   1   4       15.06       15.46      1.66 o 
   2   1   4      288.59      269.71      8.72 o 
   3   1   4      174.75      169.53      6.49 o 
   4   1   4        3.97        3.30      1.59 o 
   5   1   4       38.20       37.14      3.73 o 
   6   1   4       18.65       21.09      2.95 o 
  -9   2   4       33.53       30.93      3.03 o 
  -8   2   4        0.93        1.86      1.17 o 
  -7   2   4        0.96        0.57      0.92 o 
  -6   2   4      115.05      113.22      3.04 o 
  -5   2   4        0.05        2.48      0.59 o 
  -4   2   4       43.82       37.52      1.33 o 
  -3   2   4      381.63      388.09      6.57 o 
  -2   2   4        7.49        7.65      0.87 o 
  -1   2   4      167.85      157.55      6.59 o 
   0   2   4      274.04      274.67      5.31 o 
   1   2   4        0.36        1.16      0.58 o 
   2   2   4        0.02        7.48      3.19 o 
   3   2   4      414.78      437.67     15.12 o 
   4   2   4       56.97       51.87      3.28 o 
   5   2   4       23.32       23.49      2.91 o 
   6   2   4        6.72        8.03      2.11 o 
  -9   3   4       15.32       15.16      1.76 o 
  -8   3   4       21.19       19.88      1.94 o 
  -7   3   4      314.37      310.58      8.68 o 
  -6   3   4      234.93      231.64      6.65 o 
  -5   3   4      181.95      179.64      4.60 o 
  -4   3   4      181.64      172.90      3.17 o 
  -3   3   4      241.47      248.38      5.62 o 
  -2   3   4      331.02      347.13      6.21 o 
  -1   3   4      636.91      706.91     11.35 o 
   0   3   4      136.62      120.71      3.30 o 
   1   3   4      188.69      199.59      6.34 o 
   2   3   4        0.04        3.16      1.72 o 
   3   3   4        0.91        8.13      2.02 o 
   4   3   4        6.71        6.32      1.75 o 
   5   3   4        8.57       11.79      2.48 o 
  -9   4   4        3.82        2.84      1.17 o 
  -8   4   4       24.95       27.01      2.35 o 
  -7   4   4       37.07       38.17      2.53 o 
  -6   4   4      115.30      111.11      3.60 o 
  -5   4   4      107.62      104.14      3.29 o 
  -4   4   4       29.38       28.48      1.09 o 
  -3   4   4       44.58       29.74      1.39 o 
  -2   4   4      435.11      389.70      6.74 o 
  -1   4   4     1632.57     1669.23     36.86 o 
   0   4   4      422.96      394.05     17.53 o 
   1   4   4        5.62        9.69      1.12 o 
   2   4   4      144.12      144.07      5.84 o 
   3   4   4       81.61       82.45      4.11 o 
   4   4   4      212.54      218.59      9.76 o 
   5   4   4        2.31        3.85      1.84 o 
  -9   5   4        7.27        9.59      1.76 o 
  -8   5   4       23.40       18.83      1.86 o 
  -7   5   4      232.15      239.14      7.14 o 
  -6   5   4      236.56      251.57      6.62 o 
  -5   5   4       59.44       69.03      2.74 o 
  -4   5   4       70.44       61.17      2.60 o 
  -3   5   4      924.69     1030.68     15.31 o 
  -2   5   4     1688.59     1627.95     37.85 o 
  -1   5   4      911.57      825.91     13.56 o 
   0   5   4       31.62       26.76      1.70 o 
   1   5   4       14.13       11.14      1.41 o 
   2   5   4      244.60      220.50      8.57 o 
   3   5   4      107.85      110.16      6.01 o 
   4   5   4      256.45      259.38     10.65 o 
   5   5   4       10.48        8.37      2.14 o 
  -9   6   4      112.40      111.83      7.39 o 
  -8   6   4       24.08       21.75      2.14 o 
  -7   6   4      467.76      481.95     14.47 o 
  -6   6   4       76.26       72.65      3.66 o 
  -5   6   4      259.74      253.39      6.11 o 
  -4   6   4      206.56      177.67      6.53 o 
  -3   6   4        1.10        7.94      1.20 o 
  -2   6   4     3436.21     3389.93     57.50 o 
  -1   6   4     2514.35     2489.18     41.24 o 
   0   6   4     1556.48     1644.04     44.37 o 
   1   6   4      165.18      173.72      5.21 o 
   2   6   4      166.85      168.57      5.87 o 
   3   6   4        0.80        3.74      2.21 o 
   4   6   4      111.96      131.49      7.78 o 
   5   6   4       29.09       28.85      3.16 o 
  -9   7   4       44.69       48.20      4.65 o 
  -8   7   4       17.08       18.37      2.02 o 
  -7   7   4       23.14       25.37      3.40 o 
  -6   7   4      283.87      301.46      7.81 o 
  -5   7   4      294.97      299.18      7.43 o 
  -4   7   4       10.16       15.11      1.27 o 
  -3   7   4      479.47      459.91      7.76 o 
  -2   7   4      125.60      138.44      3.35 o 
  -1   7   4       86.08       99.19      3.34 o 
   0   7   4      450.50      425.77      8.24 o 
   1   7   4      271.76      297.05      7.67 o 
   2   7   4      106.17      112.81      4.53 o 
   3   7   4       82.54       84.83      4.63 o 
   4   7   4       70.66       62.66      4.61 o 
   5   7   4       16.07       17.87      3.16 o 
  -9   8   4        1.44        3.60      1.79 o 
  -8   8   4       45.48       50.70      4.56 o 
  -7   8   4      142.58      155.96      7.11 o 
  -6   8   4       50.44       56.21      2.92 o 
  -5   8   4        2.43        5.31      0.99 o 
  -4   8   4       45.25       51.23      2.32 o 
  -3   8   4      152.81      163.81      3.18 o 
  -2   8   4      729.99      701.85     12.34 o 
  -1   8   4     1256.61     1329.03     24.49 o 
   0   8   4       53.91       69.51      2.52 o 
   1   8   4       33.32       39.76      2.39 o 
   2   8   4       35.30       34.11      2.38 o 
   3   8   4        1.50        4.18      1.49 o 
   4   8   4       16.73       16.23      2.60 o 
   5   8   4       22.43       21.86      3.25 o 
  -9   9   4        0.28       -0.23      1.17 o 
  -8   9   4        9.70        9.98      2.40 o 
  -7   9   4        5.60        4.43      2.21 o 
  -6   9   4        7.20       11.86      1.34 o 
  -5   9   4       30.59       41.34      1.93 o 
  -4   9   4        4.75        8.37      1.15 o 
  -3   9   4      116.95      107.79      3.52 o 
  -2   9   4      544.13      525.41     10.27 o 
  -1   9   4      241.41      236.03      5.52 o 
   0   9   4       40.48       63.99      4.79 o 
   1   9   4        0.06        1.56      1.40 o 
   2   9   4      119.14      119.08      5.06 o 
   3   9   4        3.68        4.04      1.39 o 
   4   9   4       38.94       37.74      3.35 o 
   5   9   4        1.71        4.56      3.05 o 
  -9  10   4        1.98        0.62      1.47 o 
  -8  10   4        1.29        0.45      1.50 o 
  -7  10   4       35.58       38.96      3.10 o 
  -6  10   4       22.33       16.04      1.96 o 
  -5  10   4       11.43       12.26      1.33 o 
  -4  10   4       48.49       39.35      1.98 o 
  -3  10   4       23.68       33.95      2.03 o 
  -2  10   4      566.56      557.22     14.68 o 
  -1  10   4       20.44       26.57      1.66 o 
   0  10   4       19.04       15.29      1.97 o 
   1  10   4        5.12        6.51      1.10 o 
   2  10   4       20.63       31.11      2.63 o 
   3  10   4        2.30        5.78      2.14 o 
   4  10   4        1.32       -0.19      1.60 o 
   5  10   4       16.09       20.20      3.88 o 
  -9  11   4        0.15       -0.51      1.58 o 
  -8  11   4        7.76        7.45      2.53 o 
  -7  11   4       44.57       38.32      3.15 o 
  -6  11   4      197.54      200.49      8.50 o 
  -5  11   4      227.05      202.22      6.99 o 
  -4  11   4        0.98       -0.13      0.75 o 
  -3  11   4        0.06        0.37      0.59 o 
  -2  11   4      519.75      516.69     14.52 o 
  -1  11   4        0.03        1.09      1.14 o 
   0  11   4        4.78        2.74      0.93 o 
   1  11   4      121.32      104.38      5.34 o 
   2  11   4       21.31       22.03      2.04 o 
   3  11   4       21.62       23.52      2.59 o 
   4  11   4        4.94        8.69      1.93 o 
   5  11   4       27.71       24.85      3.11 o 
  -8  12   4       89.69       89.43      5.83 o 
  -7  12   4       49.19       47.32      4.37 o 
  -6  12   4      100.76      106.19      5.92 o 
  -5  12   4       17.97       14.27      1.84 o 
  -4  12   4        3.09        0.88      0.97 o 
  -3  12   4       25.99       23.14      2.10 o 
  -2  12   4       59.83       53.02      2.33 o 
  -1  12   4      800.76      815.61     18.28 o 
   0  12   4       38.35       39.30      2.22 o 
   1  12   4       42.65       35.32      2.58 o 
   2  12   4        3.06        1.08      1.18 o 
   3  12   4       12.41       13.61      2.20 o 
   4  12   4       25.90       27.46      3.76 o 
   5  12   4        5.73       10.35      3.33 o 
  -8  13   4        0.00       -0.53      1.53 o 
  -7  13   4        0.51        4.50      1.73 o 
  -6  13   4       59.53       61.74      4.33 o 
  -5  13   4       27.74       29.75      2.94 o 
  -4  13   4       36.23       36.03      3.07 o 
  -3  13   4      167.48      157.35      9.57 o 
  -2  13   4        4.77        4.19      1.05 o 
  -1  13   4       13.81       13.63      1.94 o 
   0  13   4        1.26        3.40      1.22 o 
   1  13   4      159.64      167.20      5.22 o 
   2  13   4       43.38       48.06      3.16 o 
   3  13   4       15.76       14.40      2.18 o 
   4  13   4       18.06       26.49      3.39 o 
  -8  14   4       14.62       25.29      4.08 o 
  -7  14   4       20.87       25.55      3.56 o 
  -6  14   4       13.09       21.43      2.86 o 
  -5  14   4       18.75       16.49      2.77 o 
  -4  14   4        0.08        0.64      1.25 o 
  -3  14   4        0.26        0.50      1.43 o 
  -2  14   4      280.40      295.72      7.82 o 
  -1  14   4      547.66      545.91     12.31 o 
   0  14   4        8.78       14.77      1.90 o 
   1  14   4       17.68       19.03      2.09 o 
   2  14   4       97.50       99.27      5.38 o 
   3  14   4        5.14       10.61      4.10 o 
   4  14   4        8.55        8.06      2.40 o 
  -8  15   4        9.13       11.92      2.16 o 
  -7  15   4      191.89      180.03      8.78 o 
  -6  15   4       73.80       61.93      4.12 o 
  -5  15   4      104.56       85.51      4.91 o 
  -4  15   4       33.16       39.53      3.89 o 
  -3  15   4       93.80       98.67      5.82 o 
  -2  15   4      633.03      611.04     14.37 o 
  -1  15   4       94.05      114.75     11.54 o 
   0  15   4        5.66        5.10      1.49 o 
   1  15   4       17.31       17.93      2.00 o 
   2  15   4      217.34      225.41      9.29 o 
   3  15   4        1.95        4.14      1.61 o 
   4  15   4       17.65       18.77      3.13 o 
  -8  16   4        2.32        3.70      2.11 o 
  -7  16   4       21.45       15.65      2.77 o 
  -6  16   4        0.01        3.00      3.66 o 
  -5  16   4        0.67        1.31      1.97 o 
  -4  16   4       84.21       69.99      4.99 o 
  -3  16   4        0.55        3.09      2.29 o 
  -2  16   4       59.92       46.89      2.39 o 
  -1  16   4      112.94      100.70      4.29 o 
   0  16   4      180.76      157.46      5.11 o 
   1  16   4        0.08       -1.59      1.15 o 
   2  16   4       18.33       18.35      2.71 o 
   3  16   4       12.28       11.29      2.33 o 
   4  16   4       34.63       31.59      5.24 o 
  -7  17   4      110.31      118.80      7.88 o 
  -6  17   4        0.37        0.07      1.24 o 
  -5  17   4       38.92       33.85      4.01 o 
  -4  17   4       89.77      100.31      6.25 o 
  -3  17   4      123.91      136.98      7.04 o 
  -2  17   4        3.63        2.87      1.45 o 
  -1  17   4      647.82      622.07     16.85 o 
   0  17   4       51.86       58.82      6.35 o 
   1  17   4       54.69       45.43      3.16 o 
   2  17   4        0.04        0.08      1.32 o 
   3  17   4       11.43        8.35      2.29 o 
  -7  18   4       94.27      114.26      7.87 o 
  -6  18   4        0.03       -0.52      1.52 o 
  -5  18   4        0.30        2.78      2.02 o 
  -4  18   4       52.03       48.65      4.11 o 
  -3  18   4       39.59       45.90      4.71 o 
  -2  18   4       49.90       48.09      3.29 o 
  -1  18   4        0.64        4.87      2.47 o 
   0  18   4        1.47        2.17      1.35 o 
   1  18   4        0.33        0.93      1.04 o 
   2  18   4        1.42        3.78      1.88 o 
   3  18   4        8.41       12.67      3.99 o 
  -7  19   4       12.57       12.86      3.52 o 
  -6  19   4        5.93        4.54      2.12 o 
  -5  19   4        3.25        3.39      1.74 o 
  -4  19   4       22.75       28.87      3.94 o 
  -3  19   4        2.03        2.35      1.68 o 
  -2  19   4       45.91       45.60      3.45 o 
  -1  19   4       76.27       70.65      3.42 o 
   0  19   4        0.53       -0.19      1.11 o 
   1  19   4        0.20        2.31      1.63 o 
   2  19   4       19.37       22.58      2.80 o 
   3  19   4        0.56       -0.51      1.62 o 
  -6  20   4        4.56        2.77      2.11 o 
  -5  20   4        0.48       -0.81      1.75 o 
  -4  20   4       20.16       15.95      3.12 o 
  -3  20   4       24.36       29.68      3.05 o 
  -2  20   4        0.15       -2.05      1.37 o 
  -1  20   4       23.56       27.93      3.01 o 
   0  20   4        7.22       11.32      2.04 o 
   1  20   4        0.57        1.66      1.30 o 
   2  20   4       23.10       25.74      4.85 o 
  -6  21   4        4.14        4.39      2.49 o 
  -5  21   4        6.94       12.06      2.78 o 
  -4  21   4       75.47       80.84      6.65 o 
  -3  21   4        0.00       -0.66      1.39 o 
  -2  21   4        3.02        1.88      2.08 o 
  -1  21   4        7.72        9.40      2.25 o 
   0  21   4        0.68        0.14      1.36 o 
   1  21   4        0.57        2.20      1.64 o 
   2  21   4        3.45        5.33      2.09 o 
  -5  22   4        0.37        0.52      1.86 o 
  -4  22   4       45.46       38.95      4.94 o 
  -3  22   4        2.23        0.51      1.89 o 
  -2  22   4        1.36        1.60      1.86 o 
  -1  22   4       13.06       14.08      2.33 o 
   0  22   4        1.58        1.65      1.62 o 
   1  22   4        1.51        1.88      2.14 o 
  -4  23   4        0.00       -0.95      1.85 o 
  -3  23   4        0.05        7.39      4.73 o 
  -2  23   4       78.17       91.67      6.81 o 
  -1  23   4        9.13       11.03      2.92 o 
   0  23   4        3.97        3.04      2.29 o 
   1  23   4        0.59        0.81      2.04 o 
  -4  24   4        8.89        5.75      2.85 o 
  -3  24   4        1.27        4.63      3.01 o 
  -2  24   4        0.14       -0.10      1.83 o 
  -1  24   4        0.94        1.02      2.92 o 
   0  24   4       15.86       14.31      3.72 o 
  -9   1   5        3.79        7.00      1.78 o 
  -8   1   5        6.70        5.51      2.17 o 
  -7   1   5       45.64       57.76      3.45 o 
  -6   1   5        0.67        3.69      1.39 o 
  -5   1   5        0.01        1.16      0.72 o 
  -4   1   5        5.07        4.38      0.89 o 
  -3   1   5       13.88       17.63      1.13 o 
  -2   1   5      325.85      303.94      5.80 o 
  -1   1   5       10.30       13.67      0.97 o 
   0   1   5       53.07       60.62      3.35 o 
   1   1   5        2.65       -0.17      1.18 o 
   2   1   5        4.75        8.27      1.84 o 
   3   1   5        1.97        4.28      1.76 o 
   4   1   5        4.19       15.57      2.42 o 
   5   1   5       18.71       21.04      3.23 o 
  -9   2   5       14.58       11.87      2.24 o 
  -8   2   5       57.48       63.76      3.23 o 
  -7   2   5      713.49      720.90     19.50 o 
  -6   2   5       43.68       37.89      2.18 o 
  -5   2   5        5.28        7.25      0.85 o 
  -4   2   5        1.70        7.85      1.30 o 
  -3   2   5      475.10      558.35     12.44 o 
  -2   2   5       30.36       25.13      1.39 o 
  -1   2   5        2.56        1.61      1.29 o 
   0   2   5      759.79      711.83     27.66 o 
   1   2   5      111.23      122.03      5.58 o 
   2   2   5      120.01      134.83      6.09 o 
   3   2   5       46.99       41.88      3.96 o 
   4   2   5      267.30      291.12     13.51 o 
  -9   3   5       19.66       20.31      2.56 o 
  -8   3   5      107.56      119.03      5.39 o 
  -7   3   5      180.33      201.39      8.51 o 
  -6   3   5        9.27       23.56      2.57 o 
  -5   3   5       17.25        8.76      1.41 o 
  -4   3   5       42.15       33.83      1.63 o 
  -3   3   5       17.52       21.45      1.40 o 
  -2   3   5      312.52      333.42      6.99 o 
  -1   3   5      182.19      225.93      4.67 o 
   0   3   5       95.33       84.98      2.75 o 
   1   3   5       12.22        7.80      2.05 o 
   2   3   5       15.08       14.05      2.54 o 
   3   3   5      133.27      132.70      6.92 o 
   4   3   5      183.89      205.54     10.83 o 
  -9   4   5       11.51       13.44      2.15 o 
  -8   4   5       93.72       84.94      4.16 o 
  -7   4   5      296.81      304.91      9.18 o 
  -6   4   5      279.05      268.94      7.74 o 
  -5   4   5      151.81      159.70      7.12 o 
  -4   4   5      612.23      688.31     13.44 o 
  -3   4   5      155.83      196.05      4.44 o 
  -2   4   5      655.30      716.57     14.33 o 
  -1   4   5        1.46        1.54      0.65 o 
   0   4   5       41.42       45.94      2.14 o 
   1   4   5       20.78       21.81      2.37 o 
   2   4   5        3.31        7.44      1.80 o 
   3   4   5        0.22        9.31      2.37 o 
   4   4   5        0.01        0.51      2.18 o 
  -9   5   5       49.25       43.74      3.07 o 
  -8   5   5      125.80      107.18      5.45 o 
  -7   5   5        5.97        4.27      1.81 o 
  -6   5   5       34.47       32.92      5.35 o 
  -5   5   5       13.03       22.94      3.59 o 
  -4   5   5      412.41      424.42      9.67 o 
  -3   5   5        0.07       -0.16      0.88 o 
  -2   5   5       23.81       16.07      1.06 o 
  -1   5   5      121.09      133.91      3.38 o 
   0   5   5      133.37      132.88      4.26 o 
   1   5   5        1.46        1.97      1.63 o 
   2   5   5       68.46       63.75      4.01 o 
   3   5   5        1.81        3.59      1.77 o 
   4   5   5       58.76       61.94      4.97 o 
  -9   6   5        3.19        5.44      1.88 o 
  -8   6   5        0.08        1.64      2.67 o 
  -7   6   5      182.39      191.51      6.71 o 
  -6   6   5      107.16      100.50      3.88 o 
  -5   6   5       16.29       13.20      1.58 o 
  -4   6   5       35.51       32.64      2.10 o 
  -3   6   5      112.21      123.77      3.38 o 
  -2   6   5       33.23       29.79      1.55 o 
  -1   6   5       31.46       26.16      1.45 o 
   0   6   5       15.17       12.75      1.34 o 
   1   6   5        7.46       11.15      1.32 o 
   2   6   5        2.25        8.15      2.38 o 
   3   6   5       51.26       54.81      4.95 o 
   4   6   5        6.33        5.46      2.55 o 
  -9   7   5        0.03        1.61      1.79 o 
  -8   7   5        0.45       -0.90      1.09 o 
  -7   7   5      549.27      542.96     14.57 o 
  -6   7   5      144.27      165.18      5.94 o 
  -5   7   5      192.55      172.98      5.33 o 
  -4   7   5       58.59       53.92      2.65 o 
  -3   7   5      217.48      210.65      5.37 o 
  -2   7   5        0.27        1.45      0.68 o 
  -1   7   5       11.36       13.19      1.27 o 
   0   7   5       16.14       15.46      2.05 o 
   1   7   5       49.44       42.09      2.73 o 
   2   7   5        7.85       18.06      3.38 o 
   3   7   5      162.96      145.14      7.58 o 
   4   7   5        5.59        8.59      2.77 o 
  -9   8   5       16.27       14.86      2.60 o 
  -8   8   5        0.48        0.47      1.13 o 
  -7   8   5        0.75        0.71      1.31 o 
  -6   8   5        5.33       11.78      3.87 o 
  -5   8   5       35.56       38.43      2.51 o 
  -4   8   5       19.55       18.82      2.27 o 
  -3   8   5        0.02        0.49      0.79 o 
  -2   8   5       25.39       33.98      1.58 o 
  -1   8   5        1.61        5.01      1.25 o 
   0   8   5       13.22       12.65      1.63 o 
   1   8   5        2.82        2.52      1.37 o 
   2   8   5       18.33       20.12      3.05 o 
   3   8   5        0.03        2.22      1.78 o 
   4   8   5        1.12        3.39      1.99 o 
  -9   9   5        0.43        0.13      1.19 o 
  -8   9   5        1.78        3.73      1.55 o 
  -7   9   5        6.02        8.77      1.68 o 
  -6   9   5      117.24      116.45      4.58 o 
  -5   9   5      122.11      130.00      4.58 o 
  -4   9   5       26.50       19.43      2.16 o 
  -3   9   5       86.50       72.09      2.33 o 
  -2   9   5      182.28      178.21      4.59 o 
  -1   9   5      379.90      344.94      8.15 o 
   0   9   5        4.14        8.55      1.46 o 
   1   9   5        3.35        9.24      1.67 o 
   2   9   5       71.89       66.02      4.35 o 
   3   9   5      209.97      205.66      9.07 o 
   4   9   5        0.35        1.92      2.75 o 
  -9  10   5       17.32       15.59      3.05 o 
  -8  10   5        0.00        1.98      1.59 o 
  -7  10   5       99.14       92.38      5.37 o 
  -6  10   5       79.51       85.16      4.56 o 
  -5  10   5       35.89       33.50      2.19 o 
  -4  10   5        0.46        2.23      1.12 o 
  -3  10   5       76.26       89.57      4.10 o 
  -2  10   5        4.97        1.83      1.19 o 
  -1  10   5       48.90       42.89      2.27 o 
   0  10   5       28.31       35.57      2.97 o 
   1  10   5       41.32       47.53      2.71 o 
   2  10   5       64.65       78.75      4.42 o 
   3  10   5        0.33        5.59      3.65 o 
   4  10   5        0.15        2.77      2.24 o 
  -9  11   5        0.46        0.48      1.72 o 
  -8  11   5        1.34        0.21      1.45 o 
  -7  11   5        1.38        4.26      1.81 o 
  -6  11   5        2.95        4.67      1.53 o 
  -5  11   5       53.31       48.75      2.78 o 
  -4  11   5        8.76        8.24      1.26 o 
  -3  11   5      500.35      462.63     15.92 o 
  -2  11   5        5.55        8.68      1.33 o 
  -1  11   5        2.74        2.73      1.37 o 
   0  11   5       22.03       29.39      2.16 o 
   1  11   5       88.85       80.56      4.18 o 
   2  11   5       29.41       31.21      2.92 o 
   3  11   5        8.83       14.19      2.68 o 
   4  11   5        8.09       11.62      2.86 o 
  -8  12   5        0.32        2.26      1.58 o 
  -7  12   5       14.15       15.93      3.21 o 
  -6  12   5        9.69       19.78      2.62 o 
  -5  12   5        0.51        1.20      1.28 o 
  -4  12   5       57.48       59.91      2.99 o 
  -3  12   5      122.92      104.12      4.51 o 
  -2  12   5      878.14      887.48     20.46 o 
  -1  12   5      179.75      187.45      5.83 o 
   0  12   5       12.67       12.05      1.76 o 
   1  12   5       20.97       24.25      2.56 o 
   2  12   5       17.95       15.89      2.26 o 
   3  12   5       15.38       18.29      3.05 o 
  -8  13   5       14.28       17.25      2.69 o 
  -7  13   5        4.51        2.66      1.95 o 
  -6  13   5        9.83        8.35      2.09 o 
  -5  13   5       10.57       12.42      2.06 o 
  -4  13   5       18.59       16.90      2.52 o 
  -3  13   5        0.09        0.16      0.99 o 
  -2  13   5       20.90       15.43      1.78 o 
  -1  13   5      177.39      187.80      6.35 o 
   0  13   5        0.16       -0.10      1.03 o 
   1  13   5        1.12        1.10      1.33 o 
   2  13   5        0.60        1.00      1.35 o 
   3  13   5       22.44       16.27      3.37 o 
  -8  14   5       56.60       55.80      4.95 o 
  -7  14   5       38.64       50.82      4.12 o 
  -6  14   5       17.88       18.52      3.39 o 
  -5  14   5       26.03       21.80      2.74 o 
  -4  14   5       34.95       27.81      2.57 o 
  -3  14   5        4.51        4.08      1.69 o 
  -2  14   5      430.29      426.27     11.48 o 
  -1  14   5       29.83       38.06      2.79 o 
   0  14   5       52.66       42.26      2.64 o 
   1  14   5        1.27        2.52      1.46 o 
   2  14   5       13.57       12.04      2.38 o 
   3  14   5        3.09        4.50      2.86 o 
  -8  15   5       31.15       30.68      3.45 o 
  -7  15   5        0.01        0.75      1.84 o 
  -6  15   5       43.76       41.38      3.75 o 
  -5  15   5        5.08        3.84      1.49 o 
  -4  15   5       37.01       32.31      3.37 o 
  -3  15   5        5.87        3.25      1.22 o 
  -2  15   5      161.23      149.17      5.42 o 
  -1  15   5       60.90       58.82      3.49 o 
   0  15   5        0.35        2.44      1.94 o 
   1  15   5        6.10        2.69      1.57 o 
   2  15   5       45.66       44.59      3.76 o 
   3  15   5       25.04       24.73      4.13 o 
  -7  16   5       16.20       23.81      3.53 o 
  -6  16   5      165.25      167.55      9.00 o 
  -5  16   5      115.61      117.89      6.98 o 
  -4  16   5       91.00      110.18      7.03 o 
  -3  16   5       72.01       64.29      4.87 o 
  -2  16   5      442.77      464.90     12.70 o 
  -1  16   5        2.06        3.28      1.17 o 
   0  16   5        1.42        2.51      1.53 o 
   1  16   5        6.40        6.86      2.56 o 
   2  16   5        7.43        2.11      1.73 o 
  -7  17   5        2.54       -0.01      2.64 o 
  -6  17   5       11.72        7.45      2.09 o 
  -5  17   5        0.61        1.25      2.64 o 
  -4  17   5       17.21       15.03      2.46 o 
  -3  17   5      159.84      154.53      8.13 o 
  -2  17   5      177.08      180.83     14.69 o 
  -1  17   5       11.91       12.08      1.87 o 
   0  17   5       14.51       15.21      2.11 o 
   1  17   5       10.34        9.16      2.17 o 
   2  17   5        3.31       -1.93      1.96 o 
  -7  18   5       12.15       15.34      3.18 o 
  -6  18   5        4.93        5.76      2.46 o 
  -5  18   5       23.89       10.75      2.39 o 
  -4  18   5        1.43        2.65      1.60 o 
  -3  18   5       19.03       21.59      3.83 o 
  -2  18   5        2.99        7.83      2.56 o 
  -1  18   5       44.02       49.02      3.99 o 
   0  18   5       51.06       49.91      3.79 o 
   1  18   5       14.44       17.88      2.83 o 
   2  18   5       18.79       23.85      3.68 o 
  -6  19   5        7.52        8.56      2.76 o 
  -5  19   5       44.19       31.96      3.75 o 
  -4  19   5        2.38        4.51      2.25 o 
  -3  19   5        3.40        2.77      2.57 o 
  -2  19   5        2.53        0.71      1.58 o 
  -1  19   5        3.85        2.52      1.26 o 
   0  19   5        7.38        5.09      1.88 o 
   1  19   5       43.49       39.67      4.38 o 
  -6  20   5        2.95        1.05      2.24 o 
  -5  20   5       16.13       12.60      2.93 o 
  -4  20   5        6.95        5.59      2.30 o 
  -3  20   5       19.51       16.36      2.79 o 
  -2  20   5        0.00       -1.90      2.17 o 
  -1  20   5       46.16       43.03      3.95 o 
   0  20   5       15.29       11.39      2.36 o 
   1  20   5        4.13        3.31      2.02 o 
  -5  21   5       13.04       15.33      4.06 o 
  -4  21   5       11.91        9.32      2.51 o 
  -3  21   5        0.99        0.91      1.70 o 
  -2  21   5        3.28        2.59      3.37 o 
  -1  21   5        7.15        4.54      2.43 o 
   0  21   5       27.72       25.07      3.95 o 
  -4  22   5        1.35       -0.15      1.58 o 
  -3  22   5       13.30       14.85      3.37 o 
  -2  22   5        4.34        3.23      2.06 o 
  -1  22   5        4.69        2.39      2.16 o 
  -3  23   5        0.33        1.31      2.14 o 
  -2  23   5        2.95        2.96      2.19 o 
  -9   0   6        1.96        3.69      2.66 o 
  -8   0   6        7.43        2.95      2.02 o 
  -7   0   6       93.41       88.23      7.44 o 
  -6   0   6        1.08        9.91      1.97 o 
  -5   0   6       32.12       28.82      2.42 o 
  -4   0   6       71.09       64.98      3.64 o 
  -3   0   6      188.82      189.05      6.97 o 
  -2   0   6        7.74       17.58      3.91 o 
  -1   0   6       24.64       10.98      2.11 o 
   0   0   6       31.20       48.34      4.22 o 
   1   0   6       16.90       14.04      6.11 o 
   2   0   6       23.73       18.78      3.92 o 
   3   0   6       63.28       67.28      7.00 o 
  -9   1   6        1.08        1.30      1.63 o 
  -8   1   6       54.40       59.41      4.24 o 
  -7   1   6       47.98       54.79      3.72 o 
  -6   1   6        5.95        2.47      0.91 o 
  -5   1   6       75.14       93.80      3.06 o 
  -4   1   6      167.78      132.84      4.20 o 
  -3   1   6        2.30       -1.13      0.76 o 
  -2   1   6        2.11        0.10      0.63 o 
  -1   1   6      157.35      139.92      3.54 o 
   0   1   6       34.52       39.83      3.27 o 
   1   1   6       31.86       43.06      3.56 o 
   2   1   6        1.77       10.83      2.36 o 
   3   1   6        0.06        4.18      1.85 o 
  -9   2   6       11.99       17.68      2.28 o 
  -8   2   6      320.01      352.48     13.31 o 
  -7   2   6       43.29       33.14      3.34 o 
  -6   2   6        8.77       14.81      1.68 o 
  -5   2   6        0.55        4.04      0.89 o 
  -4   2   6      247.12      250.55      6.05 o 
  -3   2   6       94.51      106.32      3.38 o 
  -2   2   6       71.79       80.90      2.83 o 
  -1   2   6      175.20      195.32      5.64 o 
   0   2   6       17.53       31.39      3.23 o 
   1   2   6        0.00        0.67      1.30 o 
   2   2   6        3.24        8.14      2.64 o 
   3   2   6       31.97       37.03      4.49 o 
  -9   3   6        1.19        2.68      1.39 o 
  -8   3   6        2.86        4.41      1.59 o 
  -7   3   6      207.63      215.78      9.70 o 
  -6   3   6        0.09        1.27      1.21 o 
  -5   3   6        1.06        3.08      1.23 o 
  -4   3   6       89.60       98.49      3.66 o 
  -3   3   6       23.05       24.61      1.84 o 
  -2   3   6        4.86        6.44      1.04 o 
  -1   3   6       68.49       64.87      3.70 o 
   0   3   6       93.74       89.29      4.95 o 
   1   3   6       15.35       19.00      2.52 o 
   2   3   6        9.34        7.78      2.47 o 
   3   3   6      169.82      174.74     10.15 o 
  -9   4   6        1.72        1.32      1.49 o 
  -8   4   6        0.06        0.93      1.19 o 
  -7   4   6       59.16       63.84      3.35 o 
  -6   4   6        6.80        5.58      1.37 o 
  -5   4   6       31.29       23.22      1.89 o 
  -4   4   6        1.44        1.20      0.92 o 
  -3   4   6        5.76        6.56      1.03 o 
  -2   4   6        7.07        2.65      0.80 o 
  -1   4   6      270.37      289.74      8.31 o 
   0   4   6       23.28       30.74      2.74 o 
   1   4   6        1.91        2.25      1.82 o 
   2   4   6        0.38        1.96      1.44 o 
   3   4   6       28.34       34.53      4.37 o 
  -9   5   6        6.64       11.09      2.20 o 
  -8   5   6        1.27        3.22      1.36 o 
  -7   5   6        5.14        2.62      1.32 o 
  -6   5   6        4.70        6.50      1.41 o 
  -5   5   6       42.46       48.98      3.65 o 
  -4   5   6       14.54        7.34      2.01 o 
  -3   5   6        0.01        5.88      1.34 o 
  -2   5   6       17.94       11.70      1.92 o 
  -1   5   6        0.26        4.94      1.89 o 
   0   5   6       25.10       22.60      2.87 o 
   1   5   6       41.63       49.66      3.83 o 
   2   5   6       29.67       43.39      5.27 o 
   3   5   6        1.42        1.25      1.64 o 
  -9   6   6        0.05       -0.65      1.38 o 
  -8   6   6      152.23      168.54      7.16 o 
  -7   6   6       19.11       10.73      1.86 o 
  -6   6   6       23.44       31.29      3.05 o 
  -5   6   6        2.28        6.66      1.25 o 
  -4   6   6        0.12        2.85      1.34 o 
  -3   6   6       94.26      107.72      3.78 o 
  -2   6   6       25.84       17.51      1.88 o 
  -1   6   6       50.74       70.28      3.11 o 
   0   6   6        9.64        4.20      3.83 o 
   1   6   6        8.21        4.07      1.50 o 
   2   6   6       57.04       46.67      3.68 o 
   3   6   6       15.37       17.29      3.58 o 
  -9   7   6        0.03        1.55      3.05 o 
  -8   7   6       12.34       15.23      1.95 o 
  -7   7   6        0.28        0.24      0.98 o 
  -6   7   6       11.49        9.61      1.64 o 
  -5   7   6        2.06        8.76      1.72 o 
  -4   7   6        3.69       12.59      1.65 o 
  -3   7   6       70.25       54.12      2.58 o 
  -2   7   6      486.14      451.23     10.66 o 
  -1   7   6      102.24       84.27      3.56 o 
   0   7   6       60.84       57.66      3.04 o 
   1   7   6       63.09       67.54      5.23 o 
   2   7   6       63.66       83.92      6.60 o 
   3   7   6       31.50       42.93      4.45 o 
  -9   8   6       49.05       62.89      6.31 o 
  -8   8   6       18.71       27.12      4.67 o 
  -7   8   6        3.04        3.58      1.13 o 
  -6   8   6      114.84      101.33      4.73 o 
  -5   8   6        9.13        6.70      2.40 o 
  -4   8   6       54.99       56.66      3.54 o 
  -3   8   6       23.51       19.31      1.55 o 
  -2   8   6     1412.38     1466.70     32.06 o 
  -1   8   6        2.49        7.99      1.47 o 
   0   8   6       22.91       27.90      2.04 o 
   1   8   6        0.17        0.26      1.47 o 
   2   8   6        3.95        8.67      2.26 o 
   3   8   6        2.46        2.13      2.26 o 
  -9   9   6       12.52        9.51      2.72 o 
  -8   9   6        1.43        3.05      1.66 o 
  -7   9   6       28.41       37.28      5.50 o 
  -6   9   6        3.01       11.68      3.73 o 
  -5   9   6       12.75       15.47      1.78 o 
  -4   9   6       27.36       31.78      2.56 o 
  -3   9   6      364.06      353.34      8.45 o 
  -2   9   6       75.96       67.72      3.80 o 
  -1   9   6        0.44        4.98      1.46 o 
   0   9   6        0.02        0.77      1.04 o 
   1   9   6       14.88       11.46      2.29 o 
   2   9   6        9.64        7.70      2.29 o 
   3   9   6       43.66       38.91      3.86 o 
  -8  10   6        2.78        2.33      1.55 o 
  -7  10   6        2.00        0.29      1.33 o 
  -6  10   6       20.65       16.23      1.83 o 
  -5  10   6       42.08       32.85      2.28 o 
  -4  10   6        0.64       -0.54      1.08 o 
  -3  10   6       66.32       49.42      2.39 o 
  -2  10   6       14.99       20.99      1.75 o 
  -1  10   6      110.12      116.74      4.80 o 
   0  10   6        8.42        7.97      1.64 o 
   1  10   6        1.62        0.91      1.47 o 
   2  10   6        5.72        2.32      1.78 o 
  -8  11   6        2.11        2.42      1.94 o 
  -7  11   6        0.91        3.84      2.29 o 
  -6  11   6      114.48      117.43      6.37 o 
  -5  11   6        4.51        3.38      1.18 o 
  -4  11   6       24.42       23.82      2.35 o 
  -3  11   6       42.81       59.93      3.66 o 
  -2  11   6        6.56       11.28      1.67 o 
  -1  11   6        8.15        2.93      1.47 o 
   0  11   6       13.23       13.92      1.98 o 
   1  11   6       14.18       12.40      2.57 o 
   2  11   6       34.67       40.33      4.84 o 
  -8  12   6        0.09       -0.02      1.42 o 
  -7  12   6       11.45       14.02      2.93 o 
  -6  12   6       35.94       31.42      3.45 o 
  -5  12   6       70.93       63.77      4.46 o 
  -4  12   6       52.20       51.44      3.34 o 
  -3  12   6        0.55        1.55      1.43 o 
  -2  12   6      492.25      502.03     13.18 o 
  -1  12   6      103.04      115.78      5.46 o 
   0  12   6        0.14        3.13      1.55 o 
   1  12   6        2.53        6.76      2.06 o 
   2  12   6        1.20        1.06      1.76 o 
  -8  13   6        3.14        3.34      1.98 o 
  -7  13   6       12.15       10.93      2.48 o 
  -6  13   6       39.16       33.89      4.02 o 
  -5  13   6        5.38        7.28      1.92 o 
  -4  13   6        7.08        7.74      1.91 o 
  -3  13   6      209.52      188.39      7.55 o 
  -2  13   6      281.54      283.31      8.64 o 
  -1  13   6        0.19       -1.12      1.31 o 
   0  13   6       14.57       16.73      2.50 o 
   1  13   6       44.02       49.79      4.78 o 
   2  13   6       41.49       43.67      4.44 o 
  -8  14   6        7.93        7.46      2.24 o 
  -7  14   6       19.18       18.71      3.37 o 
  -6  14   6        4.16        6.59      1.97 o 
  -5  14   6        1.67        4.12      2.39 o 
  -4  14   6        2.84        5.41      1.95 o 
  -3  14   6       45.64       40.13      4.63 o 
  -2  14   6        7.99        8.17      1.39 o 
  -1  14   6        0.42        1.63      1.49 o 
   0  14   6        0.24        1.92      1.60 o 
   1  14   6       17.25       15.49      2.72 o 
   2  14   6       21.21       22.25      3.31 o 
  -7  15   6        7.62        9.63      2.35 o 
  -6  15   6       10.90       12.65      2.67 o 
  -5  15   6       57.35       56.39      4.51 o 
  -4  15   6        8.49       11.14      2.36 o 
  -3  15   6        0.02        0.57      1.15 o 
  -2  15   6        3.59        6.11      1.52 o 
  -1  15   6       28.86       28.41      3.39 o 
   0  15   6        4.08        2.83      1.67 o 
   1  15   6       49.84       51.02      4.89 o 
  -7  16   6       72.08       68.51      5.75 o 
  -6  16   6        3.17        3.26      1.80 o 
  -5  16   6        7.16        6.15      1.94 o 
  -4  16   6        0.99       -1.41      1.91 o 
  -3  16   6      151.38      130.97      7.56 o 
  -2  16   6        8.56        8.49      2.13 o 
  -1  16   6        0.10        0.17      1.11 o 
   0  16   6       33.81       30.10      3.25 o 
   1  16   6        7.67        7.54      2.54 o 
  -6  17   6        2.16        0.97      2.03 o 
  -5  17   6       17.14       16.49      2.85 o 
  -4  17   6        9.28        8.56      2.44 o 
  -3  17   6       48.82       40.44      3.95 o 
  -2  17   6        0.00        0.06      1.18 o 
  -1  17   6        0.76       -0.74      1.55 o 
   0  17   6       58.76       53.36      4.40 o 
   1  17   6        1.63        0.10      1.58 o 
  -6  18   6        1.94        1.07      2.13 o 
  -5  18   6        0.08        1.35      1.80 o 
  -4  18   6       35.11       35.87      4.20 o 
  -3  18   6        4.42        3.03      2.27 o 
  -2  18   6        1.93        0.51      1.37 o 
  -1  18   6       19.26       25.44      3.24 o 
   0  18   6        0.01        0.53      1.61 o 
  -5  19   6        3.36        5.01      1.93 o 
  -4  19   6        3.99        2.86      1.98 o 
  -3  19   6       90.17       92.36      6.70 o 
  -2  19   6        2.28       -0.22      1.62 o 
  -1  19   6        0.78       -0.03      2.37 o 
  -5  20   6        5.08        4.67      2.79 o 
  -4  20   6        5.23        6.83      2.44 o 
  -3  20   6        0.22        4.24      3.13 o 
  -2  20   6        0.02       -0.84      1.81 o 
  -1  20   6        1.97        1.57      2.16 o 
  -9   1   7       41.64       41.03      3.89 o 
  -8   1   7        0.56        8.49      3.87 o 
  -7   1   7        4.71       11.08      2.40 o 
  -6   1   7        0.24       -0.42      0.89 o 
  -5   1   7       15.29       16.94      1.63 o 
  -4   1   7        9.92        9.68      2.03 o 
  -3   1   7        8.42       10.05      1.31 o 
  -2   1   7        0.29       -0.37      0.83 o 
  -1   1   7       21.15       14.13      2.44 o 
   0   1   7       23.59       19.17      3.85 o 
   1   1   7        2.72        3.34      3.29 o 
   2   1   7        4.48        6.39      2.07 o 
  -9   2   7        1.42        0.98      2.04 o 
  -8   2   7      506.01      522.37     19.89 o 
  -7   2   7        1.91        6.44      2.95 o 
  -6   2   7       43.26       51.99      3.02 o 
  -5   2   7       35.36       51.79      2.66 o 
  -4   2   7      178.19      221.60      6.26 o 
  -3   2   7        1.86        0.22      0.80 o 
  -2   2   7        0.51       -0.54      0.78 o 
  -1   2   7       90.85       82.11      6.53 o 
   0   2   7       11.41       18.43      2.56 o 
   1   2   7        4.09       13.33      2.61 o 
   2   2   7        5.51       12.89      2.68 o 
  -9   3   7       11.04        7.73      2.00 o 
  -8   3   7      123.95       97.89      6.73 o 
  -7   3   7        0.23        4.35      1.68 o 
  -6   3   7        1.57       -1.02      1.25 o 
  -5   3   7       30.82       18.68      1.91 o 
  -4   3   7       29.86       28.95      2.03 o 
  -3   3   7      144.36      152.72      4.73 o 
  -2   3   7        2.88       -0.54      0.77 o 
  -1   3   7       11.96        2.51      1.91 o 
   0   3   7        1.20        1.12      1.53 o 
   1   3   7        0.02        2.51      1.88 o 
   2   3   7       15.20       19.60      3.55 o 
  -9   4   7        2.71        2.43      1.91 o 
  -8   4   7        0.68       -2.46      1.89 o 
  -7   4   7        8.43        9.33      2.01 o 
  -6   4   7        0.88        0.66      1.14 o 
  -5   4   7       16.15        5.94      1.21 o 
  -4   4   7        3.58       10.47      1.46 o 
  -3   4   7       17.78       33.20      2.18 o 
  -2   4   7       61.69       50.21      2.87 o 
  -1   4   7       24.67       23.46      3.00 o 
   0   4   7        9.82       19.44      3.15 o 
   1   4   7        1.37        1.42      1.57 o 
   2   4   7        0.11        2.55      2.37 o 
  -9   5   7        0.00        0.69      3.59 o 
  -8   5   7        8.61       11.56      2.32 o 
  -7   5   7       48.91       54.77      3.30 o 
  -6   5   7       38.60       45.86      3.56 o 
  -5   5   7       23.03       19.90      1.90 o 
  -4   5   7        1.55        1.82      0.88 o 
  -3   5   7       10.80       12.11      1.47 o 
  -2   5   7        0.37       -0.86      1.02 o 
  -1   5   7        5.50        7.64      2.06 o 
   0   5   7       27.92       43.74      4.44 o 
   1   5   7        0.52        1.33      2.09 o 
   2   5   7        0.33       -0.67      1.67 o 
  -8   6   7        3.21        4.82      2.29 o 
  -7   6   7        0.03        4.05      2.56 o 
  -6   6   7       40.31       36.40      3.83 o 
  -5   6   7        0.16        2.38      1.31 o 
  -4   6   7       56.04       62.43      3.64 o 
  -3   6   7       43.40       45.33      2.45 o 
  -2   6   7        2.16        2.28      1.06 o 
  -1   6   7       56.45       54.13      3.56 o 
   0   6   7        1.55        1.23      1.45 o 
   1   6   7        1.27       -1.58      1.56 o 
   2   6   7       23.98       27.80      4.34 o 
  -8   7   7       16.92       17.50      2.26 o 
  -7   7   7        3.37        6.20      1.69 o 
  -6   7   7       44.93       41.64      2.77 o 
  -5   7   7       10.45        9.64      1.58 o 
  -4   7   7       29.75       31.99      2.75 o 
  -3   7   7      127.85      125.13      4.45 o 
  -2   7   7        0.01        2.35      1.92 o 
  -1   7   7        5.87        5.17      1.88 o 
   0   7   7        0.02        6.41      2.24 o 
   1   7   7       27.84       34.83      4.40 o 
  -8   8   7        0.01       -1.51      1.81 o 
  -7   8   7       78.57       75.20      4.35 o 
  -6   8   7       19.88       23.46      2.32 o 
  -5   8   7        0.72        0.66      1.18 o 
  -4   8   7        5.43       11.34      1.72 o 
  -3   8   7        6.69        9.57      1.52 o 
  -2   8   7       51.77       57.88      3.26 o 
  -1   8   7       45.16       37.48      2.96 o 
   0   8   7        0.27        1.26      1.86 o 
   1   8   7        5.65        7.85      2.19 o 
  -8   9   7        0.06        0.79      1.24 o 
  -7   9   7        1.25       -0.41      1.29 o 
  -6   9   7       28.31       36.85      2.82 o 
  -5   9   7       19.85       13.40      1.89 o 
  -4   9   7        0.03        0.33      1.17 o 
  -3   9   7        3.25        6.02      1.21 o 
  -2   9   7       11.57        5.89      1.34 o 
  -1   9   7        0.10        0.14      1.10 o 
   0   9   7        0.40        2.14      1.72 o 
   1   9   7        2.51        5.15      2.66 o 
  -8  10   7        1.91        5.95      2.34 o 
  -7  10   7        0.03       -2.32      1.89 o 
  -6  10   7       59.98       65.13      4.45 o 
  -5  10   7        0.86        3.69      1.63 o 
  -4  10   7        1.53       -0.84      1.35 o 
  -3  10   7        0.09       -0.30      1.19 o 
  -2  10   7      181.35      184.30      7.00 o 
  -1  10   7        3.42        4.79      2.34 o 
   0  10   7       22.22       25.52      3.25 o 
   1  10   7        0.10        1.35      2.10 o 
  -8  11   7        4.27        8.07      2.65 o 
  -7  11   7        0.78       -0.38      1.35 o 
  -6  11   7       73.24       75.80      5.85 o 
  -5  11   7        4.58        2.75      1.40 o 
  -4  11   7        0.97       -1.39      1.33 o 
  -3  11   7        4.94        2.66      1.59 o 
  -2  11   7       43.72       33.33      6.29 o 
  -1  11   7        0.24        0.20      1.12 o 
   0  11   7        0.23       -1.05      1.97 o 
   1  11   7       17.01       16.27      2.71 o 
  -7  12   7       38.85       35.42      4.32 o 
  -6  12   7        2.49        4.71      2.05 o 
  -5  12   7        0.95        0.99      1.12 o 
  -4  12   7        0.22        1.03      1.47 o 
  -3  12   7      120.59      124.94      6.41 o 
  -2  12   7       48.90       39.95      2.99 o 
  -1  12   7        7.71        9.67      1.94 o 
   0  12   7        7.62       10.72      2.22 o 
  -7  13   7       36.98       34.00      3.96 o 
  -6  13   7        3.48        5.44      1.67 o 
  -5  13   7       14.15       13.33      2.58 o 
  -4  13   7        0.06       -0.99      1.29 o 
  -3  13   7      420.35      402.94     14.60 o 
  -2  13   7       28.99       23.08      2.61 o 
  -1  13   7        7.83        6.47      1.73 o 
   0  13   7       11.53       12.21      2.46 o 
  -7  14   7       35.60       39.03      4.80 o 
  -6  14   7       33.42       36.66      4.04 o 
  -5  14   7        0.01       -2.04      1.61 o 
  -4  14   7       11.06       11.94      2.58 o 
  -3  14   7       11.99       36.86     12.02 o 
  -2  14   7       55.04       50.90      4.64 o 
  -1  14   7        0.45       -1.01      1.55 o 
   0  14   7        0.15        1.04      1.59 o 
  -6  15   7       13.27       13.21      2.91 o 
  -5  15   7        0.80        0.35      1.42 o 
  -4  15   7       60.38       49.10      5.11 o 
  -3  15   7        6.30        5.56      1.97 o 
  -2  15   7       33.07       37.42      4.65 o 
  -1  15   7        1.19        4.89      2.30 o 
  -6  16   7        0.23       -0.77      1.82 o 
  -5  16   7        6.76        5.97      2.82 o 
  -4  16   7        4.54        5.75      2.31 o 
  -3  16   7       42.22       44.37      4.15 o 
  -2  16   7       56.95       49.48      4.86 o 
  -1  16   7        1.07       -0.62      1.87 o 
  -5  17   7        0.13        1.56      2.01 o 
  -4  17   7       36.14       33.49      4.11 o 
  -3  17   7        0.01       -2.04      2.73 o 
  -2  17   7        0.02        0.85      2.20 o 
  -8   0   8      105.51      133.33     12.13 o 
  -7   0   8       19.84       33.39      5.17 o 
  -6   0   8        5.69        1.02      2.64 o 
  -5   0   8       54.56       52.60     13.80 o 
  -4   0   8       14.01       12.94      2.36 o 
  -3   0   8        0.03        0.53      1.36 o 
  -2   0   8       47.75       68.52      6.01 o 
  -1   0   8      101.84      122.63      9.16 o 
   0   0   8        0.21       -0.42      3.98 o 
  -8   1   8       69.67       74.17      5.28 o 
  -7   1   8        1.76        3.03      1.44 o 
  -6   1   8        7.60       14.79      2.64 o 
  -5   1   8        3.96        1.33      1.18 o 
  -4   1   8        0.73        5.89      1.41 o 
  -3   1   8       52.83       40.77      2.74 o 
  -2   1   8       16.50       26.06      5.05 o 
  -1   1   8        1.17        1.87      2.14 o 
   0   1   8        5.01       15.99      3.74 o 
  -8   2   8       36.67       35.08      5.34 o 
  -7   2   8        1.03        2.57      1.83 o 
  -6   2   8        4.23        5.13      1.68 o 
  -5   2   8        8.64        6.80      1.72 o 
  -4   2   8       20.01       20.81      2.02 o 
  -3   2   8        2.56        5.19      1.34 o 
  -2   2   8        8.74       14.19      4.73 o 
  -1   2   8        4.41        0.24      1.56 o 
   0   2   8        5.40        2.92      2.15 o 
  -8   3   8        7.14       12.65      2.90 o 
  -7   3   8        0.00        0.27      1.46 o 
  -6   3   8        2.04        2.76      1.41 o 
  -5   3   8       76.27       74.91      4.16 o 
  -4   3   8       30.53       29.80      2.93 o 
  -3   3   8        5.18        6.74      1.91 o 
  -2   3   8        0.03        2.39      1.94 o 
  -1   3   8        2.50        1.76      1.80 o 
   0   3   8        2.20        4.34      4.74 o 
  -8   4   8        1.64        0.17      1.24 o 
  -7   4   8        4.80       10.31      2.30 o 
  -6   4   8        0.43       -0.44      1.31 o 
  -5   4   8        1.09        4.50      2.12 o 
  -4   4   8       27.52       32.66      2.46 o 
  -3   4   8       46.76       43.74      3.46 o 
  -2   4   8       30.31       37.24      3.86 o 
  -1   4   8        0.12       -0.53      1.35 o 
   0   4   8        0.22       -0.08      1.63 o 
  -8   5   8        3.34        3.41      2.12 o 
  -7   5   8        0.09        1.13      1.38 o 
  -6   5   8       13.47       17.60      2.35 o 
  -5   5   8        1.73        0.26      0.99 o 
  -4   5   8        0.45       -0.93      1.21 o 
  -3   5   8        3.44        5.69      2.19 o 
  -2   5   8       20.17       15.92      2.80 o 
  -1   5   8        1.84        1.94      1.67 o 
   0   5   8        1.39        8.94      2.89 o 
  -8   6   8       14.66       13.14      3.53 o 
  -7   6   8        6.95       14.08      2.37 o 
  -6   6   8       33.19       27.24      2.73 o 
  -5   6   8        1.54        2.30      2.00 o 
  -4   6   8        0.77        4.34      1.47 o 
  -3   6   8       17.26       10.40      1.65 o 
  -2   6   8       77.80      101.65      6.72 o 
  -1   6   8        0.24        0.75      1.69 o 
   0   6   8       11.99        6.27      2.17 o 
  -7   7   8        0.27        3.03      1.48 o 
  -6   7   8        1.96        4.20      1.63 o 
  -5   7   8        2.87        3.43      1.57 o 
  -4   7   8        5.98       12.90      2.10 o 
  -3   7   8       12.67        7.31      1.83 o 
  -2   7   8        0.00        2.13      1.92 o 
  -1   7   8        4.02        4.33      2.17 o 
  -7   8   8        0.18       -1.65      1.73 o 
  -6   8   8        1.78       -0.15      1.25 o 
  -5   8   8        2.50        1.14      1.29 o 
  -4   8   8       14.43       17.98      2.44 o 
  -3   8   8       55.94       61.06      5.29 o 
  -2   8   8       33.06       16.61      2.62 o 
  -1   8   8        6.45       16.72      3.15 o 
  -7   9   8       33.29       38.50      3.70 o 
  -6   9   8        0.58        1.16      1.18 o 
  -5   9   8        0.23        0.89      1.22 o 
  -4   9   8        3.99        4.71      1.37 o 
  -3   9   8      224.67      208.89     10.01 o 
  -2   9   8        3.01       -0.49      1.75 o 
  -1   9   8        6.69        5.55      2.18 o 
  -7  10   8        5.13        4.23      2.64 o 
  -6  10   8        0.55       -0.55      1.49 o 
  -5  10   8        4.73        4.80      1.70 o 
  -4  10   8        3.13        2.17      1.56 o 
  -3  10   8        0.16       -0.69      2.07 o 
  -2  10   8       14.04       14.36      3.36 o 
  -1  10   8        8.24        5.19      2.57 o 
  -6  11   8       50.29       38.71      4.43 o 
  -5  11   8        4.30       -0.58      1.24 o 
  -4  11   8       13.67        8.78      2.28 o 
  -3  11   8      181.54      159.63      9.81 o 
  -2  11   8       94.71       82.43      8.04 o 
  -6  12   8        3.78        2.34      1.80 o 
  -5  12   8        0.00       -0.49      1.53 o 
  -4  12   8        2.38       -0.11      1.36 o 
  -3  12   8       25.64       24.47      3.48 o 
  -2  12   8        0.58        0.20      2.15 o 
  -5  13   8        2.14        4.56      2.12 o 
  -4  13   8        0.48        1.30      2.32 o 
  -3  13   8        2.80        3.43      2.09 o 
  -6   1   9        4.67        1.37      1.66 o 
  -5   1   9       21.29       15.49      2.39 o 
  -4   1   9        4.43        4.50      2.86 o 
  -3   1   9        0.47        1.82      2.05 o 
  -6   2   9        0.15       -1.99      1.73 o 
  -5   2   9        1.09       -1.43      1.37 o 
  -4   2   9        6.87        4.81      2.62 o 
  -3   2   9        7.63       14.54      3.06 o 
  -6   3   9        1.64        3.59      1.78 o 
  -5   3   9        0.19        1.15      1.51 o 
  -4   3   9       36.14       33.30      5.56 o 
  -3   3   9       19.64       11.38      3.90 o 
  -6   4   9        2.34        4.00      1.89 o 
  -5   4   9        9.58       13.70      2.42 o 
  -4   4   9        1.04        2.56      3.96 o 
  -3   4   9       10.23       12.53      4.15 o 
  -5   5   9        0.18        0.32      1.37 o 
  -4   5   9        8.88        6.83      3.15 o 
  -5   6   9        4.40        1.56      1.70 o 
  -4   6   9        2.46        0.42      2.48 o 
                                                 
